# Supplementary material for: Quantum Quality with Classical Cost: Ab Initio Nonadiabatic Dynamics Simulations Using the Mapping Approach to Surface Hopping
Source: J Phys Chem Lett. 2024 May 23;15(22):5814–23. doi: 10.1021/acs.jpclett.4c00535 (PMC11163471; doi:10.1021/acs.jpclett.4c00535)
Supplement: Supplementary file 1 — jz4c00535_si_001.zip [file jz4c00535_si_001.zip]

Archive with 24 entries (23 files):
- SI/
- __MACOSX/._SI
- SI/ethylene.template
- __MACOSX/SI/._ethylene.template
- SI/.DS_Store
- __MACOSX/SI/._.DS_Store
- SI/ethylene.inp
- __MACOSX/SI/._ethylene.inp
- SI/ethylene.molden
- __MACOSX/SI/._ethylene.molden
- SI/fulvene.inp
- __MACOSX/SI/._fulvene.inp
- SI/SI.pdf
- __MACOSX/SI/._SI.pdf
- SI/dmabn.template
- __MACOSX/SI/._dmabn.template
- SI/fulvene.template
- __MACOSX/SI/._fulvene.template
- SI/dmabn.molden
- __MACOSX/SI/._dmabn.molden
- SI/fulvene.molden
- __MACOSX/SI/._fulvene.molden
- SI/Analyze_yield.py
- __MACOSX/SI/._Analyze_yield.py
