# Supplementary material for: Quantum Quality with Classical Cost: Ab Initio Nonadiabatic Dynamics Simulations Using the Mapping Approach to Surface Hopping
Source: J Phys Chem Lett. 2024 May 23;15(22):5814–23. doi: 10.1021/acs.jpclett.4c00535 (PMC11163471; doi:10.1021/acs.jpclett.4c00535)
Supplement: Supplementary file 1 — jz4c00535_si_001.zip [file jz4c00535_si_001.zip › SI/ethylene.molden]

[Molden Format]
[Molpro variables]
_NUMVAR=  785.0000000000000    
_AVOGAD= 0.6022136736000000E+24
_BOLTZ= 0.1380658000000000E-22
_CLIGHT=  29979245800.00000    
_EV2006= 0.3674930886769165E-01
_EV= 0.3674932534394180E-01
_ENULL= 0.8854187817000000E-11
_KJOULE= 0.3808798324128737E-03
_KJOULE/MOL= 0.3808798324128737E-03
_CM= 0.4556335267302901E-05
_CM-1= 0.4556335267302901E-05
_DEB2SI= 0.3335641000000000E-29
_AMU2AU=  1822.888390000000    
_KCAL= 0.1593601117815568E-02
_KCAL/MOL= 0.1593601117815568E-02
_KELVIN2006= 0.3166828861084835E-05
_KELVIN= 0.3166814820820034E-05
_JOULE= 0.4359748200000000E-17
_HERTZ2006= 0.1519829850815779E-15
_HERTZ= 0.1519829846011223E-15
_HZ2006= 0.1519829850815779E-15
_HZ= 0.1519829846011223E-15
_JPCAL=  4.184000000000000    
_PLANCK= 0.6626075540000000E-33
_TOA2006= 0.5291772490000000    
_TOA= 0.5291772090000000    
_TOANG2006= 0.5291772490000000    
_TOANG= 0.5291772090000000    
_TORAD= 0.1745329251994330E-01
_TOCM=  219474.6306700000    
_TODEBYE=  2.541580000000000    
_TOEV2006=  27.21139610000000    
_TOE= 0.4803242000000000E-09
_TOEV=  27.21138390000000    
_TOHERTZ2006=  6579683899900000.    
_TOHERTZ=  6579683920700000.    
_TOHZ2006=  6579683899900000.    
_TOHZ=  6579683920700000.    
_TOK2006=  315773.3000000000    
_TOK=  315774.7000000000    
_TOKCAL=  627.5096000000000    
_TOKELVIN2006=  315773.3000000000    
_TOKELVIN=  315774.7000000000    
_TOKJ=  2625.500000000000    
_TOKJOULE=  2625.500000000000    
_TOKG= 0.1660565586000000E-26
_ANG2006=  1.889725988578923    
_ANG=  1.889726131421507    
_ANGSTROM2006=  1.889725988578923    
_ANGSTROM=  1.889726131421507    
_RPAREF=  0.000000000000000    
_RPADISS=  0.000000000000000    
_IGNORE_UNDEF=  2.000000000000000    
_STRICTCHECK=  0.000000000000000    
_SEW_ONEEL=  0.000000000000000    
_CPPDONE=FALSE
_DKROLL_DONE=  0.000000000000000    
_FOCKDONE=FALSE
_GRADONE=FALSE
_HESSDONE=TRUE
_INTDONE=TRUE
_SCFDONE=FALSE
_MODUL_CUDA=FALSE
_MODUL_SLATER=FALSE
_MODUL_MRCC=FALSE
_MODUL_NBO6=FALSE
_MODUL_NECI=TRUE
_MRCC_EXEC=
_FITC_AO_SAVED=FALSE
_FITC_MO_SAVED=FALSE
_SHARED_FS=TRUE
_LSTYP=SEWARD
_INTYP=INTS
_GEOMTYP=ZMAT
_GRADTYP=ALASKA
_DIRECT=FALSE
_DKROLL=FALSE
_DKHO= -1.000000000000000    
_DKHP= -1.000000000000000    
_SYNCM=  0.000000000000000    
_DFTNAME=  0.000000000000000    
_DFTFUNC=  0.000000000000000    
_BASIS=6-31G*
_BASISSETS=
_ZSIGNX=
_ZSIGNY=
_ZSIGNZ=
_ZCENTRE=
_ZSYMEL=
_ZPLANE=
_ZUNIT=ANG
_ZORIENT=  1.000000000000000    
_CHARGE=  1.000000000000000    
_SCFCHARGE=  1.000000000000000    
_MCCHARGE=  1.000000000000000    
_CICHARGE=  1.000000000000000    
_CCCHARGE=  1.000000000000000    
_NELEC=  16.00000000000000    
!NELEC=  16.00000000000000    
_SCFNELEC=  16.00000000000000    
_MCNELEC=  16.00000000000000    
_CINELEC=  16.00000000000000    
_CCNELEC=  16.00000000000000    
_SPIN=  16.00000000000000    
!SPIN=  0.000000000000000    
_SCFSPIN=  0.000000000000000    
_MCSPIN=  0.000000000000000    
_CISPIN=  0.000000000000000    
_CCSPIN=  0.000000000000000    
_STATE=  0.000000000000000    
_SCFSTATE=  0.000000000000000    
_MCSTATE=  0.000000000000000    
_CISTATE=  0.000000000000000    
_SYMMETRY=  0.000000000000000    
!SYMMETRY=  0.000000000000000    
_SCFSYMMETRY=  0.000000000000000    
_MCSYMMETRY=  0.000000000000000    
_CISYMMETRY=  0.000000000000000    
_CCSYMMETRY=  0.000000000000000    
_SCFSYMM=  0.000000000000000    
_MCSYMM=  0.000000000000000    
_CISYMM=  0.000000000000000    
_CCSYMM=  0.000000000000000    
_SCFSYM=  0.000000000000000    
_MCSYM=  0.000000000000000    
_CISYM=  0.000000000000000    
_CCSYM=  0.000000000000000    
_WEIGHT=  0.000000000000000    
_MCWEIGHT=  0.000000000000000    
_LQUANT=  0.000000000000000    
_MCLQUANT=  0.000000000000000    
_OPTCONV= 0.1119221322060442E-02
_QSDSTEP=  0.000000000000000    
_QSDIRC=  0.000000000000000    
_PROGRAM=FREQ
_CPUSTEP=  0.000000000000000    
_SYSSTEP=  0.000000000000000    
_WALLSTEP= 0.1000000000000000E-01
!PERT= 0.1000000000000000E-01
!DFMP2= 0.1000000000000000E-01
!DFSCF= 0.1000000000000000E-01
!DFHFENERG=  0.000000000000000    
!SCSGRD=  0.000000000000000    
_ATCHARGE=  0.000000000000000    
_BASINP=  610.0000000000000    
_CARTESIAN=  610.0000000000000    
_CFIT=  610.0000000000000    
_CFIT_FRED=  610.0000000000000    
_CFIT_FRED_THR=  610.0000000000000    
_CHII2=  610.0000000000000    
_CHIRS=  610.0000000000000    
_COEFF=  610.0000000000000    
_CPU2IDX_CFIT=  610.0000000000000    
_CPU3IDX_CFIT=  610.0000000000000    
_CPUASMBL_CFIT=  610.0000000000000    
_CPUBLAS1=  610.0000000000000    
_CPUBLAS2=  610.0000000000000    
_CPUBLAS3=  610.0000000000000    
_CPUINT_DTRAF=  610.0000000000000    
_CPUSOLVE_CFIT=  610.0000000000000    
_CPUTOT=  28.77000000000000    
_CPUTR1_CFIT=  28.77000000000000    
_CPUTR2_CFIT=  28.77000000000000    
_CPUINV_CFIT=  28.77000000000000    
_CPUFIT_CFIT=  28.77000000000000    
_CPUTRANS_CFIT=  28.77000000000000    
_CPUSCREEN_CFIT=  28.77000000000000    
_CPUTRANS_DTRAF=  28.77000000000000    
_CPUTRA_DTRAF=  28.77000000000000    
_CPUTRIPL=  28.77000000000000    
_SYSTRIPL=  28.77000000000000    
_WALLTRIPL=  28.77000000000000    
_CPUCCSD=  28.77000000000000    
_SYSCCSD=  28.77000000000000    
_WALLCCSD=  28.77000000000000    
_CPUSORT= 0.4999999999999716E-01
_SYSSORT= 0.9999999999999787E-02
_WALLSORT= 0.5000000074505806E-01
_CPUF12= 0.5000000074505806E-01
_SYSF12= 0.5000000074505806E-01
_WALLF12= 0.5000000074505806E-01
_CPUF12B= 0.5000000074505806E-01
_SYSF12B= 0.5000000074505806E-01
_WALLF12B= 0.5000000074505806E-01
_CPUTRANS= 0.5000000074505806E-01
_SYSTRANS= 0.5000000074505806E-01
_WALLTRANS= 0.5000000074505806E-01
_CPU2EXT= 0.5000000074505806E-01
_CPU3EXT= 0.5000000074505806E-01
_CPU4EXT= 0.5000000074505806E-01
_WALL2EXT= 0.5000000074505806E-01
_WALL3EXT= 0.5000000074505806E-01
_WALL4EXT= 0.5000000074505806E-01
_DALTON= 0.5000000074505806E-01
_DARW= 0.5000000074505806E-01
_DECAY= 0.5000000074505806E-01
_DELE_CFIT= 0.5000000074505806E-01
_DELG_CFIT= 0.5000000074505806E-01
_DELTA= 0.5000000074505806E-01
_DFTEXFAC= 0.5000000074505806E-01
_DFTFAC= 0.5000000074505806E-01
_DFTFUN= 0.5000000074505806E-01
_DFTFUNS= 0.5000000074505806E-01
_DMEX= 0.5000000074505806E-01
_DMEY= 0.5000000074505806E-01
_DMEZ= 0.5000000074505806E-01
_DMNX= 0.5000000074505806E-01
_DMNY= 0.5000000074505806E-01
_DMNZ= 0.5000000074505806E-01
_DMSCF= 0.5000000074505806E-01
_DMSCF_Efield= 0.5000000074505806E-01
_DMSCF_I= 0.5000000074505806E-01
_DMSCF_J= 0.5000000074505806E-01
_DMSCF_K= 0.5000000074505806E-01
_DMSCF_N1= 0.5000000074505806E-01
_DMSCF_N2= 0.5000000074505806E-01
_DMSCF_NUC= 0.5000000074505806E-01
_DMSCF_T= 0.5000000074505806E-01
_DMSCF_V= 0.5000000074505806E-01
_DMX=-0.6460806814698183E-05
_DMY=-0.2244899202900053E-03
_DMZ= 0.3405850874216299E-05
_DMX_SCF= 0.3405850874216299E-05
_DMY_SCF= 0.3405850874216299E-05
_DMZ_SCF= 0.3405850874216299E-05
_DMZCOR= 0.3405850874216299E-05
_DM_RHO1= 0.3405850874216299E-05
_DM_RVAL= 0.3405850874216299E-05
_DUMMYATOMS= 0.3405850874216299E-05
_FREQUENCIES= 0.3116044538889073E-04
_EDISP= 0.3116044538889073E-04
_EEDISP= 0.3116044538889073E-04
_EINTRA= 0.3116044538889073E-04
_EINTRA_R12= 0.3116044538889073E-04
_EINTER_R12= 0.3116044538889073E-04
_EHOMO= 0.3116044538889073E-04
_EIONIC= 0.3116044538889073E-04
_ELUMO= 0.3116044538889073E-04
_EMP2= 0.3116044538889073E-04
_EMP2_SING= 0.3116044538889073E-04
_EMP2_TRIP= 0.3116044538889073E-04
_EMP2_SINGLES= 0.3116044538889073E-04
_EMP2_SINGLES_D= 0.3116044538889073E-04
_EMP2_SCS= 0.3116044538889073E-04
_EMP2_STRONG= 0.3116044538889073E-04
_EMP2_CLOSE= 0.3116044538889073E-04
_EMP2_WEAK= 0.3116044538889073E-04
_EMP2_DIST= 0.3116044538889073E-04
_ECSING= 0.3116044538889073E-04
_ECTRIP= 0.3116044538889073E-04
_ECSINGLES= 0.3116044538889073E-04
_EF12= 0.3116044538889073E-04
_EF12_SING= 0.3116044538889073E-04
_EF12_TRIP= 0.3116044538889073E-04
_ECSING_F12= 0.3116044538889073E-04
_ECTRIP_F12= 0.3116044538889073E-04
_EF12_RHFRELAX= 0.3116044538889073E-04
_EF12_RHFRELAX_C= 0.3116044538889073E-04
_EF12_CONVSUPPRS= 0.3116044538889073E-04
_EF12_CONVSUPPRT= 0.3116044538889073E-04
_EF12_SINGLES= 0.3116044538889073E-04
_EF12_SINGLES_C= 0.3116044538889073E-04
_EF12_SCS= 0.3116044538889073E-04
_EF12_STRONG= 0.3116044538889073E-04
_EF12_CLOSE= 0.3116044538889073E-04
_EF12_WEAK= 0.3116044538889073E-04
_EF12_DIST= 0.3116044538889073E-04
_EF12S= 0.3116044538889073E-04
_EF12S_SING= 0.3116044538889073E-04
_EF12S_TRIP= 0.3116044538889073E-04
_EF12S_SCS= 0.3116044538889073E-04
_EF12S_STRONG= 0.3116044538889073E-04
_EF12S_CLOSE= 0.3116044538889073E-04
_EF12S_WEAK= 0.3116044538889073E-04
_EF12S_DIST= 0.3116044538889073E-04
_EF12D= 0.3116044538889073E-04
_EF12D_SING= 0.3116044538889073E-04
_EF12D_TRIP= 0.3116044538889073E-04
_EF12D_SCS= 0.3116044538889073E-04
_EF12D_STRONG= 0.3116044538889073E-04
_EF12D_CLOSE= 0.3116044538889073E-04
_EF12D_WEAK= 0.3116044538889073E-04
_EF12D_DIST= 0.3116044538889073E-04
_EF12F= 0.3116044538889073E-04
_EF12F_SING= 0.3116044538889073E-04
_EF12F_TRIP= 0.3116044538889073E-04
_EF12F_SCS= 0.3116044538889073E-04
_EF12F_STRONG= 0.3116044538889073E-04
_EF12F_CLOSE= 0.3116044538889073E-04
_EF12F_WEAK= 0.3116044538889073E-04
_EF12F_DIST= 0.3116044538889073E-04
_EMP2R12_2AD= 0.3116044538889073E-04
_EMP2R12_2A= 0.3116044538889073E-04
_EMP2R12_2AP= 0.3116044538889073E-04
_EMP2R12_2SAD= 0.3116044538889073E-04
_EMP2R12_2SA= 0.3116044538889073E-04
_EMP2R12_2SAP= 0.3116044538889073E-04
_EMP2R12_2B= 0.3116044538889073E-04
_EMP2_R12= 0.3116044538889073E-04
_EMP2_R12_A= 0.3116044538889073E-04
_EMP2_R12_AP= 0.3116044538889073E-04
_EMP2_R12_AD= 0.3116044538889073E-04
_EMP2_R12_2A= 0.3116044538889073E-04
_EMP2_R12_2SA= 0.3116044538889073E-04
_EMP2_R12_2SAP= 0.3116044538889073E-04
_EMP2_R12_2SAD= 0.3116044538889073E-04
_EMP2_R12_2AP= 0.3116044538889073E-04
_EMP2_R12_DIAG= 0.3116044538889073E-04
_EMP2_R12_STRONG= 0.3116044538889073E-04
_EMP2_R12_CLOSE= 0.3116044538889073E-04
_EMP2_R12_WEAK= 0.3116044538889073E-04
_EMP2_R12_DIST= 0.3116044538889073E-04
_EMP2_R12_SING= 0.3116044538889073E-04
_EMP2_R12_TRIP= 0.3116044538889073E-04
_EMP2_R12_SCS= 0.3116044538889073E-04
_EMP2R= 0.3116044538889073E-04
_EMP3= 0.3116044538889073E-04
_EMP3R= 0.3116044538889073E-04
_EMP4= 0.3116044538889073E-04
_ENERGC= 0.3116044538889073E-04
_ENERGCL= 0.3116044538889073E-04
_ENERG_CC= 0.3116044538889073E-04
_ENERG_CV= 0.3116044538889073E-04
_ENERG_VV= 0.3116044538889073E-04
_ENERGD= 0.3116044538889073E-04
_ENERGD0= 0.3116044538889073E-04
_ENERGD1= 0.3116044538889073E-04
_ENERGD2= 0.3116044538889073E-04
_ENERGD3= 0.3116044538889073E-04
_ENERGD4= 0.3116044538889073E-04
_ENERGP= 0.3116044538889073E-04
_ENERGP0= 0.3116044538889073E-04
_ENERGP1= 0.3116044538889073E-04
_ENERGP2= 0.3116044538889073E-04
_ENERGP3= 0.3116044538889073E-04
_ENERGP4= 0.3116044538889073E-04
_ENERGR= 0.3116044538889073E-04
_ENERGRR= 0.3116044538889073E-04
_ENERGS= 0.3116044538889073E-04
_ENERGT= 0.3116044538889073E-04
_ENERGU= 0.3116044538889073E-04
_ENERGW= 0.3116044538889073E-04
_ENERGY= -78.04849073528652    
_ECORR= -78.04849073528652    
_ECORR_SZABO= -78.04849073528652    
_ECORR_TILDE= -78.04849073528652    
_ECORR_ACFDT= -78.04849073528652    
_ECORR_ACFDX= -78.04849073528652    
_ECORR_DBAR= -78.04849073528652    
_ECORR_DBAX= -78.04849073528652    
_ECORR_RCCD= -78.04849073528652    
_ECORR_DRCCD= -78.04849073528652    
_ECORR_SOSEX= -78.04849073528652    
_ECORR_PLASM= -78.04849073528652    
_ECORR_LOGM= -78.04849073528652    
_ECORR_LSOX= -78.04849073528652    
_ECORR_LRPA= -78.04849073528652    
_ENERGY_MP= -78.04849073528652    
_ECBS= -78.04849073528652    
_ECBSD= -78.04849073528652    
_ENUC=  33.37643731025877    
_EPDIST=  33.37643731025877    
_EPDIST_SING=  33.37643731025877    
_EPDIST_TRIP=  33.37643731025877    
_EPDIST_R12=  33.37643731025877    
_EPDIST_SING_R12=  33.37643731025877    
_EPDIST_TRIP_R12=  33.37643731025877    
_EPSUM=  33.37643731025877    
_EPSUM_R12=  33.37643731025877    
_EPS1= -11.24086283943506    
_EPS2= -11.24086283943506    
_EPS3= -11.24086283943506    
_EPS4= -11.24086283943506    
_EPS5= -11.24086283943506    
_EPS6= -11.24086283943506    
_EPS7= -11.24086283943506    
_EPS8= -11.24086283943506    
_EREL= -11.24086283943506    
_FLOPBLAS1= -11.24086283943506    
_FLOPBLAS2= -11.24086283943506    
_FLOPBLAS3= -11.24086283943506    
_FLOPDGM= -11.24086283943506    
_FLOPDGV= -11.24086283943506    
_FLOPMXM= -11.24086283943506    
_FLOPMXV= -11.24086283943506    
_FREQSTEP=  37.00000000000000    
!RS2GRSTATE=  37.00000000000000    
!RS2GRSYM=  37.00000000000000    
_GRADENERG= -78.04848087424462    
_GRADEXFAC= -78.04848087424462    
_GRADMETHOD=TRUE
_NMRMETHOD=  0.000000000000000    
_GRADRECORD=  0.000000000000000    
_VIRIAL=-0.5330853263793981E-02
_GRADX=-0.5330853263793981E-02
_GRADY=-0.5330853263793981E-02
_GRADZ=-0.5330853263793981E-02
_GRADVAR=-0.5330853263793981E-02
_GRID=-0.5330853263793981E-02
_GRID_FREEZE=-0.5330853263793981E-02
!GRID_FREEZE= -1.000000000000000    
!GRIDREC= -1.000000000000000    
_GRID_WEIGHT_CUT= -1.000000000000000    
_GRID_BLOCKSIZE= -1.000000000000000    
_GRID_SPARSITY= -1.000000000000000    
_GRID_RMAX= -1.000000000000000    
_GTOTAL= -1.000000000000000    
_HDIA= -1.000000000000000    
_HDIACI= -1.000000000000000    
_HEAT= -1.000000000000000    
_HTOTAL= -1.000000000000000    
_INCR_CORR= -1.000000000000000    
_INCR_COUNT= -1.000000000000000    
_INCR_READY= -1.000000000000000    
_ISCHI= -1.000000000000000    
_ITERATIONS=  1.000000000000000    
!INTCACHE=  1.000000000000000    
_KFIT=  1.000000000000000    
_LASTNELEC=  2.000000000000000    
_LASTSPIN=  0.000000000000000    
_LASTSYM=  1.000000000000000    
_LL=  1.000000000000000    
_MASSV=  1.000000000000000    
_MIN_ITER=  1.000000000000000    
_MIXANG=  1.000000000000000    
_MIXANGCI=  1.000000000000000    
_MPP_PROG=  0.000000000000000    
_MSENERGY=  0.000000000000000    
_NACME=  0.000000000000000    
_NBAS_CFIT=  0.000000000000000    
_NEWREC=  0.000000000000000    
_NGRID=  0.000000000000000    
_NPROC_MPP=  1.000000000000000    
_NPROC_MPPX=  1.000000000000000    
_NPROC_SMP=  1.000000000000000    
_NUMSTEP=  0.000000000000000    
_OPNUC=  0.000000000000000    
_OPTCONVMX= 0.8397284241585977E-03
_OPTCONVRMS= 0.4569201913818800E-03
_OPTGRAD= 0.3330284255250101E-03
_OPTGRADMX= 0.1667534149665207E-03
_OPTGRADRMS= 0.2775236879375084E-04
_OPTRMSMAX= 0.2775236879375084E-04
_OPTSTEP=  40.00000000000000    
_ORBITAL=  2140.200000000000    
_PAOINT_CFIT=  2140.200000000000    
_PENALTY=  2140.200000000000    
_PH1INT_CFIT=  2140.200000000000    
_PH1VEC_CFIT=  2140.200000000000    
_PH2INT_CFIT=  2140.200000000000    
_PHASE=  2140.200000000000    
_PI=  3.141592653589793    
_PMOINT_CFIT=  3.141592653589793    
_PMOVEC_CFIT=  3.141592653589793    
_POISSON_ECORR=  3.141592653589793    
_POISSON_ERROR=  3.141592653589793    
_POLXX=  3.141592653589793    
_POLXY=  3.141592653589793    
_POLXZ=  3.141592653589793    
_POLYY=  3.141592653589793    
_POLYZ=  3.141592653589793    
_POLZZ=  3.141592653589793    
_POLYX=  3.141592653589793    
_POLZX=  3.141592653589793    
_POLZY=  3.141592653589793    
_POVINT_CFIT=  3.141592653589793    
_ROOT=  3.141592653589793    
_RPDIST=  3.141592653589793    
_RPMIN=  3.141592653589793    
_RPMAX=  3.141592653589793    
_EPCON=  3.141592653589793    
_ECDIAG=  3.141592653589793    
_EPDIAG=  3.141592653589793    
!MCACT=  2.000000000000000    
!MCCLOSED=  7.000000000000000    
!MCFREEZE=  0.000000000000000    
!MCMS2=  0.000000000000000    
!MCNEL=  2.000000000000000    
!MCNSTSYM=  1.000000000000000    
!MCSTATE=  3.000000000000000    
!MCSYM=  1.000000000000000    
!MCWEIGHT= 0.3333333333333333    
_SEIG_MIN= 0.8389557219373612E-02
_SEWPROP=TRUE
_SMAT=TRUE
_SMATCI=TRUE
_SSQUARED=TRUE
_STATUS=  1.000000000000000    
_SYSBLAS1=  1.000000000000000    
_SYSBLAS2=  1.000000000000000    
_SYSBLAS3=  1.000000000000000    
_SYSTEM_RC=  1.000000000000000    
_SYSTOT=  5.710000000000001    
_T1DIAG=  5.710000000000001    
_D1DIAG=  5.710000000000001    
_TASK=  5.710000000000001    
_TROV=  5.710000000000001    
_HMAT=  5.710000000000001    
_UMAT=  5.710000000000001    
_UMATCI=  5.710000000000001    
_VERSION=  2012001.000000000    
_WALLBLAS1=  2012001.000000000    
_WALLBLAS2=  2012001.000000000    
_WALLBLAS3=  2012001.000000000    
_WALLTOT=  37.10000000000000    
_ZPE= 0.5680127746470673E-01
!DFBASIS_COUL= 0.5680127746470673E-01
!DFBASIS_EXCH= 0.5680127746470673E-01
!DFBASIS_MP2= 0.5680127746470673E-01
!DFBASIS_MC= 0.5680127746470673E-01
!DFBASIS_F12K= 0.5680127746470673E-01
!DFBASIS_CCSD= 0.5680127746470673E-01
!RIBASIS_MP2= 0.5680127746470673E-01
!RIBASIS_EXCH= 0.5680127746470673E-01
_DATE=03-Nov-23
_LASTORB=MCSCF
_MACHINE=Linux-4.12.14-122.179-default/cobra02(x86_64) 64 bit serial version
_METHODC=
_METHODT=
_OUTPUT=/cobra/ptmp/jmannou/Ethylene/FSSH/Freq/MOLPRO.xml
_PGROUP=C1
_SEMI=
_TIME=11:10:50
_ANSATZ=
_LIBMOL=/cobra/u/jmannou/projects/molpro/molpros_2012_1_Linux_x86_64_i8/lib/
_VDIAG=
_UDIAG=
!AOINTADDSC=
_TRANSFORM_FORCE=
_SOLVE_ITER=
_VSCF_FREQ=
_VMCSCF_FREQ=
_VCI_FREQ=
_VMP2_FREQ=
_VSCF_INTENS=
_VMCSCF_INTENS=
_VCI_INTENS=
_VMP2_INTENS=
_VIB_PROG=
!EREF=
!VIBCNT=  0.000000000000000    
!RGHFCNT=  0.000000000000000    
!SURFREC=  0.000000000000000    
!POLYREC=  0.000000000000000    
!DIPREC=  0.000000000000000    
!VSCFREC=  0.000000000000000    
!VCIREC=  0.000000000000000    
!PVCIREC=  0.000000000000000    
!VMP2REC=  0.000000000000000    
!VMCSCFREC=  0.000000000000000    
!VMRCIREC=  0.000000000000000    
!VIBINFO=  0.000000000000000    
!GAREC=  0.000000000000000    
!SCFORB=  0.000000000000000    
!MCORB=  21402.00000000000    
!CIOCC=  21402.00000000000    
!CICORE=  21402.00000000000    
!CICLOS=  21402.00000000000    
!UNO_OCC=  21402.00000000000    
!UNO_CLOSED=  21402.00000000000    
!CINSTSYM=  21402.00000000000    
!CIISTSYM=  21402.00000000000    
!CIISTMS2=  21402.00000000000    
!CIISTNEL=  21402.00000000000    
!CIMS2=  21402.00000000000    
!NEWMOL=  0.000000000000000    
!NEWSYM=  0.000000000000000    
!NEWORIENT=  0.000000000000000    
_SLFILES=slscratch
_NGSSTO=  9.000000000000000    
_SIN=SIN
_COS=COS
_TAN=TAN
_ACOS=ACOS
_ASIN=ASIN
_ATAN=ATAN
_COSH=COSH
_SINH=SINH
_TANH=TANH
_ABS=ABS
_MOD=MOD
_ERF=ERF
_REFC=REFC
_ERFC=ERFC
_HYPOT=HYPOT
_J0=J0
_J1=J1
_JN=JN
_GAMMA=GAMMA
_LGAMMA=LGAMMA
_Y0=Y0
_Y1=Y1
_YN=YN
_EXP=EXP
_LOG=LOG
_LOG10=LOG10
_SQRT=SQRT
_INT=INT
_NINT=NINT
_MAX=MAX
_MIN=MIN
_COSMO=  0.000000000000000    
_COSMOIT=  0.000000000000000    
_COSMOES=  0.000000000000000    
_COSMOEDS=  0.000000000000000    
_COSMOEC=  0.000000000000000    
_COSMOEDCORR=  0.000000000000000    
_FEPSI=  1.000000000000000    
_SL_IsMM=  0.000000000000000    
_SL_NSYM=  1.000000000000000    
_SL_System_BitSw=  0.000000000000000    
_SL_Unique_atoms=  0.000000000000000    
_SL_Last_energy=  0.000000000000000    
_SL_GRAD=  0.000000000000000    
_SL_MAXUPD_Hess=  5.000000000000000    
_SL_N_PRINT_COD=  5.000000000000000    
_SL_PRINT_CODES=  0.000000000000000    
_SL_BasType=  0.000000000000000    
_SL_Energy_Pred=  0.000000000000000    
_SL_New_Coords=  0.000000000000000    
_SL_Total_Nuclea=  0.000000000000000    
_SL_Highest_Mltp=  0.000000000000000    
_SL_Ref_Geom=  0.000000000000000    
_SL_Symmetry_ope=  1.000000000000000    
_SL_agrad=  0.000000000000000    
_SL_GrdMax=  0.000000000000000    
_SL_GrdNorm=  0.000000000000000    
_SL_GrdRMS=  0.000000000000000    
_CONFIG=  0.000000000000000    
_OCC=  0.000000000000000    
_CORE=  0.000000000000000    
_CLOSED=  0.000000000000000    
_SCFOCC=  0.000000000000000    
_SCFCLOSED=  0.000000000000000    
_SCFCORE=  0.000000000000000    
_MCOCC=  0.000000000000000    
_MCCLOSED=  0.000000000000000    
_MCFROZEN=  0.000000000000000    
_MCCORE=  0.000000000000000    
_CIOCC=  0.000000000000000    
_CICLOSED=  0.000000000000000    
_CICORE=  0.000000000000000    
_CCOCC=  0.000000000000000    
_CCCLOSED=  0.000000000000000    
_CCCORE=  0.000000000000000    
_SRXC=  0.000000000000000    
_SRC=  0.000000000000000    
_SRX=  0.000000000000000    
_SRH=  0.000000000000000    
_E_EXCHANGE=  0.000000000000000    
!LATTICE= -1.000000000000000    
!NEWLATTICE=  0.000000000000000    
!LATGRAD_VAR=FALSE
!SEW_LATTICE=  1.000000000000000    
_LATGRADX=  1.000000000000000    
_LATGRADY=  1.000000000000000    
_LATGRADZ=  1.000000000000000    
!SCALTABINIT=  1.000000000000000    
!LOCAL=  0.000000000000000    
!SAVEOCC=  0.000000000000000    
!SAVEDOM= -1.000000000000000    
!RESTDOM= -1.000000000000000    
!SAVEDOM_HF= -1.000000000000000    
!RESTDOM_HF= -1.000000000000000    
!HESSREC=  5300.200000000000    
!FREQREC=  5400.200000000000    
!NMODREC=  5450.200000000000    
!GTASKS=  0.000000000000000    
!HTASKS=  5500.200000000000    
!THRCHG=  5500.200000000000    
!DEBUG=  0.000000000000000    
!CFIT_CPHF=  0.000000000000000    
!RDOMAUX_CPHF=  0.000000000000000    
!THRAO_CPHF= 0.1000000000000000E-11
!THRMO_CPHF= 0.1000000000000000E-11
!THROV_CPHF= 0.1000000000000000E-11
!THRSW_CPHF= 0.1000000000000000E-11
!THRPROD_CPHF= 0.1000000000000000E-11
!THRAOPR_CPHF= 0.1000000000000000E-11
!CFIT_SCFGRD=  0.000000000000000    
!RDOMAUX_SCFGRD=  0.000000000000000    
!THRAO_SCFGRD= 0.1000000000000000E-11
!THRMO_SCFGRD= 0.1000000000000000E-11
!THROV_SCFGRD= 0.1000000000000000E-11
!THRSW_SCFGRD= 0.1000000000000000E-11
!THRPROD_SCFGRD= 0.1000000000000000E-11
!THRAOPR_SCFGRD= 0.1000000000000000E-11
!LOCFIT_SCF=  0.000000000000000    
!LOCFIT_MP2=  0.000000000000000    
_RIDOM=  0.000000000000000    
_FCI_METHOD=  0.000000000000000    
!CC2_METHOD=  0.000000000000000    
_BASIS2006=FALSE
_SVDDEL= -1.000000000000000    
_SVDDELA= -1.000000000000000    
_SVDDELP= -1.000000000000000    
_SVDDELF= -1.000000000000000    
_SVDDELS= -1.000000000000000    
_SVDDEL_ABS= -1.000000000000000    
_SVDDELA_ABS= -1.000000000000000    
_SVDDELP_ABS= -1.000000000000000    
_SVDDELF_ABS= -1.000000000000000    
_SVDDELS_ABS= -1.000000000000000    
_MAXBASIS=  0.000000000000000    
!OPT_CONICAL=  0.000000000000000    
!CLEARSP_JGRID=  0.000000000000000    
_SHLDTENSOR=  0.000000000000000    
_SHLDTENSORDIA=  0.000000000000000    
_SHLDTENSORPARA=  0.000000000000000    
_OMEGAF_S=  0.000000000000000    
_OMEGAF_T=  0.000000000000000    
_DIPMOM_GS=  0.000000000000000    
_DIPMOM_GS_REL=  0.000000000000000    
_DIPMOM_SING=  0.000000000000000    
_DIPMOM_SING_REL=  0.000000000000000    
_DIPMOM_TRIP=  0.000000000000000    
_DIPMOM_TRIP_REL=  0.000000000000000    
_4EXT_NDISKS=  1.000000000000000    
_RE=  1.000000000000000    
_BE=  1.000000000000000    
_AE=  1.000000000000000    
_WE=  1.000000000000000    
_WEXE=  1.000000000000000    
_WEYE=  1.000000000000000    
_METHOD=  1.000000000000000    
_C0=  1.000000000000000    
_C0R=  1.000000000000000    
_REGRESSION_SLOPE=  1.000000000000000    
_REGRESSION_INTERCEPT=  1.000000000000000    
_LOWERBOUNDMIN_SLOPE=  1.000000000000000    
_LOWERBOUNDMIN_INTERCEPT=  1.000000000000000    
_UPPERBOUNDMIN_SLOPE=  1.000000000000000    
_UPPERBOUNDMIN_INTERCEPT=  1.000000000000000    
_LOWERBOUNDMAX_SLOPE=  1.000000000000000    
_LOWERBOUNDMAX_INTERCEPT=  1.000000000000000    
_UPPERBOUNDMAX_SLOPE=  1.000000000000000    
_UPPERBOUNDMAX_INTERCEPT=  1.000000000000000    
!ZMP=  0.000000000000000    
_MAXIT_ZMP=  500.0000000000000    
_MAXDIS_ZMP=  100.0000000000000    
_ACCU_ZMP=  14.00000000000000    
_SHIFTA_ZMP= -100.0000000000000    
!EMBEDFLAG=  1.000000000000000    
!EMBED=FALSE
!EMBED_F12=FALSE
!EMBEDNUC=  0.000000000000000    
_EMBEDENERGY=  0.000000000000000    
_KSPACETIME=  0.000000000000000    
_RSPACETIME=  0.000000000000000    
!EMBED_DFC=FALSE
!NUM_VOIDS=  0.000000000000000    
_IBODY=  0.000000000000000    
_EMBE_TOTAL=  0.000000000000000    
_EMBE_HF=  0.000000000000000    
_EMBE_CORR=  0.000000000000000    
!EDFT=  0.000000000000000    
_IFASTLATGRAD=  0.000000000000000    
_SINDEX=  0.000000000000000    
_F3SIZE=  0.000000000000000    
_F4SIZE=  0.000000000000000    
_AVDOM=  0.000000000000000    
_AVDOMS=  0.000000000000000    
!CPP_PROG=  0.000000000000000    
_FCIQMC_ERR=  0.000000000000000    
GX1= 0.1305972612096542    
GY1=-0.2538252054874489E-02
GZ1= 0.7352576208902092    
GX2=-0.8303900667066948E-01
GY2= 0.6196491232165256E-01
GZ2=  2.057885652924611    
GX3=  1.124312464291195    
GY3=-0.3496837353426106E-01
GZ3= 0.3262392729590654    
GX4=-0.6837107413070459    
GY4=-0.2528101542969129E-01
GZ4= 0.3366767531406428E-01
GX5= -1.076773384225045    
GY5= 0.9397084329235104E-01
GZ5=  2.466957960855952    
GX6= 0.7313162067019122    
GY6= 0.8434561540482369E-01
GZ6=  2.759539057056110    
_TRDMX=-0.2406307709720836    
_TRDMY= 0.7231495114970488E-01
_TRDMZ=  1.489733822495446    
[Atoms] Angs
C     1    6         0.1305972612       -0.0025382521        0.7352576209
C     2    6        -0.0830390067        0.0619649123        2.0578856529
H     3    1         1.1243124643       -0.0349683735        0.3262392730
H     4    1        -0.6837107413       -0.0252810154        0.0336676753
H     5    1        -1.0767733842        0.0939708433        2.4669579609
H     6    1         0.7313162067        0.0843456154        2.7595390571
[GTO]
  1 0
 s    6  1.00
  0.3047524900D+04  0.1834737091D-02
  0.4573695200D+03  0.1403732293D-01
  0.1039486800D+03  0.6884262165D-01
  0.2921015500D+02  0.2321844388D+00
  0.9286663000D+01  0.4679413476D+00
  0.3163927000D+01  0.3623119882D+00
 s    3  1.00
  0.7868272300D+01 -0.1193324245D+00
  0.1881288500D+01 -0.1608541561D+00
  0.5442492600D+00  0.1143456443D+01
 s    1  1.00
  0.1687144800D+00  0.1000000000D+01
 p    3  1.00
  0.7868272300D+01  0.6899906693D-01
  0.1881288500D+01  0.3164239597D+00
  0.5442492600D+00  0.7443082892D+00
 p    1  1.00
  0.1687144800D+00  0.1000000000D+01
 d    1  1.00
  0.8000000000D+00  0.1000000000D+01
  
  2 0
 s    6  1.00
  0.3047524900D+04  0.1834737091D-02
  0.4573695200D+03  0.1403732293D-01
  0.1039486800D+03  0.6884262165D-01
  0.2921015500D+02  0.2321844388D+00
  0.9286663000D+01  0.4679413476D+00
  0.3163927000D+01  0.3623119882D+00
 s    3  1.00
  0.7868272300D+01 -0.1193324245D+00
  0.1881288500D+01 -0.1608541561D+00
  0.5442492600D+00  0.1143456443D+01
 s    1  1.00
  0.1687144800D+00  0.1000000000D+01
 p    3  1.00
  0.7868272300D+01  0.6899906693D-01
  0.1881288500D+01  0.3164239597D+00
  0.5442492600D+00  0.7443082892D+00
 p    1  1.00
  0.1687144800D+00  0.1000000000D+01
 d    1  1.00
  0.8000000000D+00  0.1000000000D+01
  
  3 0
 s    3  1.00
  0.1873113700D+02  0.3349460400D-01
  0.2825394400D+01  0.2347269500D+00
  0.6401216900D+00  0.8137573301D+00
 s    1  1.00
  0.1612777600D+00  0.1000000000D+01
  
  4 0
 s    3  1.00
  0.1873113700D+02  0.3349460400D-01
  0.2825394400D+01  0.2347269500D+00
  0.6401216900D+00  0.8137573301D+00
 s    1  1.00
  0.1612777600D+00  0.1000000000D+01
  
  5 0
 s    3  1.00
  0.1873113700D+02  0.3349460400D-01
  0.2825394400D+01  0.2347269500D+00
  0.6401216900D+00  0.8137573301D+00
 s    1  1.00
  0.1612777600D+00  0.1000000000D+01
  
  6 0
 s    3  1.00
  0.1873113700D+02  0.3349460400D-01
  0.2825394400D+01  0.2347269500D+00
  0.6401216900D+00  0.8137573301D+00
 s    1  1.00
  0.1612777600D+00  0.1000000000D+01
 
 
[MO]
 Sym=      1.1
 Ene=     -11.2409
 Spin= Alpha
 Occup=    2.000000
1 0.70177286330678
2 0.016593099100565
3 -0.006747090031600
4 -0.000005254265184
5 0.000000944425061
6 0.000032589886836
7 -0.000102555963588
8 0.000032356267798
9 0.000634203635545
10 0.000144303100283
11 -0.000260679590650
12 0.000116376490367
13 -0.000005850601327
14 0.000005470708110
15 0.000020580385323
16 0.70662835545989
17 0.016716685124063
18 -0.006833109236965
19 0.000006323601313
20 -0.000001994769676
21 -0.000039455878136
22 0.000100553259257
23 -0.000030974778766
24 -0.000621676182756
25 0.000143295491609
26 -0.000264965052544
27 0.000121669560935
28 -0.000005888135850
29 0.000004214346392
30 0.000020899155054
31 -0.000302808988618
32 0.001914076395722
33 -0.000302825876056
34 0.001913934244980
35 -0.000303695123588
36 0.001926435949865
37 -0.000303650614922
38 0.001926171501318
 Sym=      2.1
 Ene=     -11.2396
 Spin= Alpha
 Occup=    2.000000
1 0.70692304576748
2 0.018026281862700
3 -0.012565011234045
4 -0.000160940177497
5 0.000048041783246
6 0.000996513123807
7 0.000292805479016
8 -0.000086958784420
9 -0.001813170244377
10 -0.000136822069198
11 -0.000630818292502
12 0.000767640361700
13 -0.000015529310694
14 -0.000173054417577
15 0.000077998642652
16 -0.70206965859186
17 -0.017911231107318
18 0.012517890554808
19 -0.000160874270934
20 0.000048548774644
21 0.000996263971570
22 0.000293472357847
23 -0.000088846385547
24 -0.001817418038539
25 0.000137868868027
26 0.000628980118590
27 -0.000766848986617
28 0.000015428546419
29 0.000173173150924
30 -0.000077622424676
31 -0.000132449565850
32 0.001818259927290
33 -0.000132469843218
34 0.001818182656588
35 0.000130343086625
36 -0.001804945833142
37 0.000130290968941
38 -0.001804750860318
 Sym=      3.1
 Ene=      -1.0407
 Spin= Alpha
 Occup=    2.000000
1 -0.15735743617683
2 0.30997787801169
3 0.22197441296927
4 -0.018976243523065
5 0.005706594697681
6 0.11749556208467
7 -0.001546726801195
8 0.000468052718295
9 0.009556802858684
10 0.002902088447389
11 -0.019136116512273
12 0.016234028064884
13 -0.000449628055357
14 -0.002546329153219
15 0.001949572431980
16 -0.15734985045636
17 0.30996318659455
18 0.22196773131107
19 0.018972523977170
20 -0.005732108957969
21 -0.11750575637777
22 0.001546520305574
23 -0.000476419505107
24 -0.009558655826549
25 0.002900142084746
26 -0.019135661575972
27 0.016235519491226
28 -0.000448178509974
29 -0.002547524872446
30 0.001946271111071
31 0.081104142384255
32 0.015880514871463
33 0.081100311175323
34 0.015876941590435
35 0.081095805020227
36 0.015878957217390
37 0.081085168552531
38 0.015874908166405
 Sym=      4.1
 Ene=      -0.8002
 Spin= Alpha
 Occup=    2.000000
1 -0.12325069273403
2 0.23920936535890
3 0.28696698555165
4 0.025939741109794
5 -0.007910693621569
6 -0.16051915832757
7 0.006872934885782
8 -0.002090984290539
9 -0.042520907784970
10 0.019721778496664
11 -0.012684239072764
12 -0.007037539423899
13 -0.000245998246864
14 0.005135870795828
15 0.000252561104814
16 0.12325872359398
17 -0.23922456742743
18 -0.28698755106295
19 0.025947591862700
20 -0.007855299465514
21 -0.16048621669340
22 0.006872009000320
23 -0.002083523605481
24 -0.042515575492296
25 -0.019720477897041
26 0.012685786374489
27 0.007034691522552
28 0.000242502416233
29 -0.005132800843369
30 -0.000240591138773
31 0.14431573406390
32 0.062695279870104
33 0.14430879101166
34 0.062694088467587
35 -0.14431782234990
36 -0.062698632841160
37 -0.14429368671522
38 -0.062689412359697
 Sym=      5.1
 Ene=      -0.6517
 Spin= Alpha
 Occup=    2.000000
1 0.000004556960681
2 -0.000008011885075
3 -0.000017042234335
4 0.32310814497004
5 -0.001726246436814
6 0.052311429722777
7 0.13587059898811
8 -0.000722972493429
9 0.021994474821581
10 0.002691659956951
11 0.000005271172668
12 -0.002696931129619
13 -0.000504418709347
14 -0.009373815438413
15 -0.000028405177297
16 -0.000006141930409
17 0.000010504751693
18 0.000019757998036
19 0.32306551830770
20 -0.001724915338365
21 0.052248156718372
22 0.13585773503942
23 -0.000728271994307
24 0.021975600298371
25 -0.002693503957593
26 -0.000004740560384
27 0.002698244517977
28 0.000480831357973
29 0.009369132193834
30 0.000025663179204
31 0.15477164294217
32 0.096581886697978
33 -0.15479690996224
34 -0.096599381955561
35 -0.15475691111761
36 -0.096573905353965
37 0.15475158706781
38 0.096574138006073
 Sym=      6.1
 Ene=      -0.5968
 Spin= Alpha
 Occup=    2.000000
1 -0.005327956042277
2 0.017343125883282
3 -0.029496783819043
4 -0.065172237221150
5 0.019831728805503
6 0.40331052775835
7 -0.023568290839341
8 0.007207634351007
9 0.14585753281692
10 -0.022445684009898
11 0.003000924646880
12 0.019444759363017
13 0.000006303536293
14 -0.008030036187995
15 0.000978081037947
16 -0.005322928339571
17 0.017336069943203
18 -0.029523848048881
19 0.065136929458198
20 -0.019636585634575
21 -0.40333398598121
22 0.023549873556612
23 -0.007102365976856
24 -0.14586948688626
25 -0.022446935510727
26 0.003002174306947
27 0.019444761203779
28 0.000004158800269
29 -0.008030488956564
30 0.000983953542865
31 -0.12650446655427
32 -0.097353147530040
33 -0.12648402634426
34 -0.097335218279768
35 -0.12649492370005
36 -0.097347641704957
37 -0.12650911600267
38 -0.097355805621526
 Sym=      7.1
 Ene=      -0.5134
 Spin= Alpha
 Occup=    2.000000
1 -0.000000079451285
2 0.000000267745186
3 0.000001693928124
4 -0.30817907428743
5 0.001672992423574
6 -0.049860223151616
7 -0.20643226669661
8 0.001121273398973
9 -0.033400374128950
10 -0.009244325529667
11 -0.000014808277066
12 0.009259133806732
13 0.001670567305423
14 0.032173948756716
15 0.000090043022587
16 -0.000003039935387
17 0.000004645813412
18 0.000017496396040
19 0.30821678213866
20 -0.001619858603990
21 0.049865399826413
22 0.20645693421623
23 -0.001084214841242
24 0.033404639438391
25 -0.009244458754642
26 -0.000015062363302
27 0.009259521117944
28 0.001646522691993
29 0.032176506719465
30 0.000084500241830
31 -0.18666757520382
32 -0.14163734969244
33 0.18666354876684
34 0.14163564051572
35 -0.18668284973319
36 -0.14165417336993
37 0.18668893208559
38 0.14166685779655
 Sym=      9.1
 Ene=      -0.2137
 Spin= Alpha
 Occup=    1.000000
1 0.000044202991022
2 -0.000098938382495
3 -0.000139423410099
4 -0.005565471979466
5 -0.42786770543844
6 0.020126589008975
7 -0.005899906832569
8 -0.45430439923063
9 0.021348461676600
10 0.000088656235252
11 -0.002333262213734
12 0.002244605978482
13 0.004464884639358
14 -0.000567500968791
15 -0.027687264635438
16 -0.000019264297239
17 0.000058384548503
18 -0.000031210746274
19 -0.003455201429814
20 -0.27084499763018
21 0.012538419332345
22 -0.002197492414522
23 -0.17118752975650
24 0.007970513840899
25 -0.000126736075200
26 0.002922664176013
27 -0.002795928100812
28 -0.005566097966109
29 0.000709849290364
30 0.034520255880706
31 0.000001386043542
32 -0.000018222683185
33 0.000022225427826
34 -0.000002566431910
35 -0.000035448985342
36 -0.000028848892548
37 -0.000007939926363
38 0.000009536333466
 Sym=      8.1
 Ene=       0.0221
 Spin= Alpha
 Occup=    1.000000
1 0.000046505947133
2 -0.000078174779690
3 -0.000437181859224
4 -0.003857296772959
5 -0.29758561218678
6 0.013996671071262
7 -0.007842907467703
8 -0.60355904248467
9 0.028381619256863
10 -0.000086058420124
11 0.001929986382394
12 -0.001843927962270
13 -0.003666945128309
14 0.000460855350085
15 0.022736803187721
16 0.000001966216226
17 0.000019091800977
18 -0.000137892779628
19 0.005746220069000
20 0.44528601216694
21 -0.020890157201698
22 0.009470273065223
23 0.73578792620713
24 -0.034439251760721
25 -0.000033167518980
26 0.000812231118408
27 -0.000779063599429
28 -0.001546979069634
29 0.000200321679393
30 0.009585807589558
31 0.000093972062366
32 0.000239657683799
33 0.000073074903695
34 0.000180203270609
35 0.000012179110616
36 0.000027501636751
37 0.000022857726943
38 0.000075576301717
 Sym=     10.1
 Ene=       0.2636
 Spin= Alpha
 Occup=    0.000000
1 -0.077161251596529
2 0.082108595375779
3 1.49237685732252
4 0.022117368986735
5 -0.006806943534253
6 -0.13673643424242
7 0.10374423980893
8 -0.031994512253379
9 -0.64148731735591
10 -0.006284822107112
11 0.000005745005970
12 0.006279077101141
13 -0.000020686695682
14 -0.002403053315508
15 0.000380756940938
16 -0.077189298911965
17 0.082143539368468
18 1.49267094605019
19 -0.022047569926286
20 0.006733188287374
21 0.13677406570288
22 -0.10354253629744
23 0.031697005558400
24 0.64159431385104
25 -0.006281090039996
26 0.000006340427532
27 0.006274749612463
28 -0.000020371559005
29 -0.002410869657578
30 0.000378522744897
31 -0.012342683749193
32 -1.04046169669436
33 -0.012322315202275
34 -1.04015632383860
35 -0.012337575066436
36 -1.04038367864587
37 -0.012353014043341
38 -1.04062653109871
 Sym=     11.1
 Ene=       0.2868
 Spin= Alpha
 Occup=    0.000000
1 0.000051020423396
2 -0.000054209710531
3 -0.000848934468238
4 0.24694406490079
5 -0.001329753622423
6 0.040002267539671
7 0.79373464466925
8 -0.004276844505206
9 0.12860927847957
10 -0.007434322802952
11 -0.000011423319462
12 0.007445746122414
13 0.001320221168576
14 0.025874402162144
15 0.000068524896201
16 -0.000029038562199
17 0.000031573077253
18 0.000343551329616
19 0.24698966529283
20 -0.001306064417355
21 0.039969655209447
22 0.79384779935512
23 -0.004196416707593
24 0.12840498374376
25 0.007434632605713
26 0.000011942010924
27 -0.007446574616637
28 -0.001314044223962
29 -0.025871531761654
30 -0.000066507090976
31 -0.046556847038685
32 -1.09661874674505
33 0.046580397074615
34 1.09765644275739
35 0.046556895596538
36 1.09699625506217
37 -0.046582606527164
38 -1.09735337099546
 Sym=     12.1
 Ene=       0.3068
 Spin= Alpha
 Occup=    0.000000
1 0.10859167715829
2 -0.099322872363145
3 -1.96625116753311
4 -0.013399255639675
5 0.004158843499729
6 0.082339140579640
7 -0.020334239709792
8 0.006622351045906
9 0.12380729197037
10 -0.005342178015041
11 0.003996041861086
12 0.001346136153955
13 0.000078436059926
14 -0.001292734648456
15 -0.000127068241001
16 -0.10857320669350
17 0.099299921252154
18 1.96576376667621
19 -0.013382662353512
20 0.004016134468172
21 0.082331037817350
22 -0.020281565103897
23 0.005927914691151
24 0.12366846053752
25 0.005343488405375
26 -0.003995294695450
27 -0.001348193709924
28 -0.000077851750684
29 0.001293946195959
30 0.000118143404958
31 0.019875010363277
32 1.07214209205801
33 0.019853120843400
34 1.07127382790886
35 -0.019882434333983
36 -1.07180867637562
37 -0.019861443878350
38 -1.07095764030148
 Sym=     13.1
 Ene=       0.3869
 Spin= Alpha
 Occup=    0.000000
1 0.000001366745690
2 0.000003905435509
3 -0.000036018446678
4 0.24756019489416
5 -0.001327893176294
6 0.040065002081648
7 1.84202266560390
8 -0.009855216826493
9 0.29801573981601
10 0.003950945665137
11 0.000005666197962
12 -0.003956611863099
13 -0.000704693895332
14 -0.013756071885793
15 -0.000037083360812
16 -0.000002707032935
17 0.000006533512723
18 0.000144659513621
19 -0.24753626692035
20 0.001315742945739
21 -0.040061613702413
22 -1.84187064546613
23 0.009824526827831
24 -0.29799435202929
25 0.003952494943975
26 0.000004454325294
27 -0.003956949269269
28 -0.000689707235307
29 -0.013754911663406
30 -0.000033377174434
31 0.035474713716449
32 -1.62852510876692
33 -0.035475570216230
34 1.62853692294905
35 0.035470624012310
36 -1.62836488466506
37 -0.035459486885698
38 1.62823084343189
 Sym=     14.1
 Ene=       0.4868
 Spin= Alpha
 Occup=    0.000000
1 -0.067360992168393
2 0.008623844471575
3 2.92893486456532
4 -0.025419582101552
5 0.007782653802969
6 0.15738875151810
7 -0.46452493346769
8 0.14055884010836
9 2.87604069356219
10 0.018696821543899
11 -0.012617945317526
12 -0.006078876226374
13 -0.000246269608060
14 0.004753789029394
15 0.000295167826041
16 0.067362609205318
17 -0.008627691340025
18 -2.92904085943294
19 -0.025427503719715
20 0.007720631336982
21 0.15740395511707
22 -0.46461140004980
23 0.14020052834020
24 2.87599102252851
25 -0.018692944474131
26 0.012616791896686
27 0.006076152577445
28 0.000245689257932
29 -0.004753890900319
30 -0.000306825219501
31 0.068842977404941
32 0.59848239875463
33 0.068824729160403
34 0.59857403984746
35 -0.068831674683250
36 -0.59853035402580
37 -0.068823791453817
38 -0.59843526341442
 Sym=     15.1
 Ene=       0.6588
 Spin= Alpha
 Occup=    0.000000
1 -0.019670227404294
2 -0.25050091573049
3 -0.16455373168689
4 0.087466203743274
5 -0.026449295317416
6 -0.54134912942569
7 -0.16151575148750
8 0.048934315205206
9 0.99971661263392
10 0.049111096846478
11 0.016734913536268
12 -0.065846010382746
13 0.000548771491155
14 0.022027512704596
15 -0.004746392050374
16 -0.019676378749404
17 -0.25051909700853
18 -0.16433129330920
19 -0.087466877091040
20 0.026435940223739
21 0.54133018641204
22 0.16156783063229
23 -0.048875567424754
24 -0.99987151917756
25 0.049113040953245
26 0.016735597850218
27 -0.065848638803464
28 0.000550061884651
29 0.022025858383366
30 -0.004749658984819
31 0.088146702882806
32 0.048264642384683
33 0.088131097651699
34 0.048324189513057
35 0.088140182175724
36 0.048323947498877
37 0.088102685678414
38 0.048356146574768
 Sym=     16.1
 Ene=       0.7520
 Spin= Alpha
 Occup=    0.000000
1 -0.000000955625885
2 0.000041206733851
3 0.000079047589378
4 -0.40451376837884
5 0.002161340159625
6 -0.065449331562537
7 0.77306580997053
8 -0.004156010454252
9 0.12518852731174
10 -0.024839189966783
11 -0.000047225368537
12 0.024886415335320
13 0.004482538825808
14 0.086466075477893
15 0.000238948023903
16 0.000004157444333
17 0.000038230821889
18 -0.000254434077210
19 -0.40450314042736
20 0.002159349230665
21 -0.065466173069007
22 0.77279151190812
23 -0.004093058771658
24 0.12510809918690
25 0.024842625276594
26 0.000040833260769
27 -0.024883458537363
28 -0.004413880608575
29 -0.086476482239088
30 -0.000227697232432
31 -0.38153811716240
32 -0.075801054051809
33 0.38158333260266
34 0.075803134718175
35 0.38156870029911
36 0.075661135077289
37 -0.38156937319616
38 -0.075558939654910
 Sym=     17.1
 Ene=       0.7720
 Spin= Alpha
 Occup=    0.000000
1 -0.000021482985471
2 0.000156299933202
3 -0.000106007769499
4 0.009671319957125
5 0.74709094271015
6 -0.035022145507116
7 -0.008116305955969
8 -0.63349838459596
9 0.029216492900434
10 -0.000265959928022
11 0.005614355905112
12 -0.005348395977089
13 -0.010676744546382
14 0.001347089505942
15 0.066208606876267
16 0.000002796895759
17 -0.000023659431077
18 0.000227006817441
19 0.009631343213489
20 0.74710576473422
21 -0.034948775230663
22 -0.008115792267720
23 -0.63351065163395
24 0.029276995381626
25 0.000251237837300
26 -0.005607694428598
27 0.005356456591298
28 0.010676289170592
29 -0.001352583706266
30 -0.066208880939256
31 -0.000085718019811
32 -0.000265394474951
33 -0.000088514877025
34 -0.000243289509440
35 0.000049636501990
36 0.000102208332918
37 0.000046897706543
38 0.000124299065859
 Sym=     18.1
 Ene=       0.8592
 Spin= Alpha
 Occup=    0.000000
1 0.024767287106882
2 0.88213858115234
3 -1.48524739483048
4 -0.002564249498617
5 0.000823931456285
6 0.016108375383777
7 -0.060030452918651
8 0.018567980623458
9 0.37056404058861
10 0.082527003536076
11 -0.11417775261808
12 0.031650749082007
13 -0.002484539114604
14 0.009803801132153
15 0.007786353048585
16 0.024756872284361
17 0.88210359728978
18 -1.48486597372941
19 0.002602444420096
20 -0.000852832069244
21 -0.016136309091406
22 0.060008172677565
23 -0.018330917962047
24 -0.37060055579890
25 0.082526410572777
26 -0.11418005514654
27 0.031653644573765
28 -0.002468690145505
29 0.009813102141573
30 0.007726016265887
31 0.39666054853012
32 0.24087088355994
33 0.39663514125486
34 0.24071393582573
35 0.39660966345001
36 0.24080996050967
37 0.39666030169167
38 0.24057338488021
 Sym=     19.1
 Ene=       0.8726
 Spin= Alpha
 Occup=    0.000000
1 0.000028787499051
2 -0.000110676314375
3 -0.000113791270534
4 -0.010368215711740
5 -0.80178961706957
6 0.037520316746932
7 0.014207012913052
8 1.10163444470829
9 -0.051327608671761
10 -0.000058236923158
11 0.002023849897458
12 -0.001965612974300
13 -0.003905629406150
14 0.000499514318123
15 0.024214189142653
16 -0.000002144151744
17 -0.000050483548570
18 0.000053656802506
19 0.010336484377708
20 0.80178010767519
21 -0.037505487455336
22 -0.014212341247303
23 -1.10161381224087
24 0.051581555293734
25 -0.000087983698815
26 0.002051353616403
27 -0.001963369917588
28 -0.003905499088001
29 0.000498811351728
30 0.024212729107866
31 0.000134657946415
32 0.000114362461781
33 0.000129877557632
34 0.000132608237069
35 -0.000031514040372
36 -0.000020838194386
37 -0.000026756500334
38 -0.000039151942185
 Sym=     20.1
 Ene=       0.9336
 Spin= Alpha
 Occup=    0.000000
1 -0.080811095238762
2 -0.084229907467796
3 0.69541555750937
4 -0.097183683825400
5 0.029230044729409
6 0.60147663579522
7 0.089227579312197
8 -0.027164995550816
9 -0.55224448717041
10 -0.016480301508027
11 0.13218949359181
12 -0.11570919208378
13 0.003121841462736
14 0.018951312855157
15 -0.013702828261624
16 0.080811589338326
17 0.084223947302660
18 -0.69534581891652
19 -0.097200150665725
20 0.029442332289431
21 0.60147976097602
22 0.089382959785372
23 -0.026956358793992
24 -0.55225642500916
25 0.016494461254285
26 -0.13219998620226
27 0.11570552494798
28 -0.003111767433531
29 -0.018947669994652
30 0.013694134298341
31 -0.38236179897818
32 -0.086293412436988
33 -0.38237920205298
34 -0.086219104772143
35 0.38241589548867
36 0.086310590958793
37 0.38243650771144
38 0.086054487318156
 Sym=     21.1
 Ene=       1.1029
 Spin= Alpha
 Occup=    0.000000
1 0.000003880069780
2 -0.000003557704385
3 -0.000034310145008
4 -0.67056246056625
5 0.003597896512746
6 -0.10855208862217
7 1.08994060586272
8 -0.005850200041128
9 0.17641036511244
10 0.053412015851545
11 0.000079977524490
12 -0.053491993376035
13 -0.009528182115298
14 -0.18592432325541
15 -0.000494007849080
16 0.000001365629530
17 -0.000172069943794
18 0.000288832805243
19 -0.67122200487651
20 0.003561777952555
21 -0.10870960070128
22 1.09190644248666
23 -0.005795968095110
24 0.17678881473702
25 -0.053398263672762
26 -0.000085751160808
27 0.053484014833569
28 0.009509893527942
29 0.18593797487204
30 0.000491234712781
31 0.38280555313733
32 -1.07264212998130
33 -0.38278306815362
34 1.07267681244516
35 -0.38289480204824
36 1.07355847775525
37 0.38301314318813
38 -1.07384982345950
 Sym=     22.1
 Ene=       1.1485
 Spin= Alpha
 Occup=    0.000000
1 0.000005308197922
2 -0.000195490572662
3 0.000397825619012
4 0.91105269473862
5 -0.004880082154694
6 0.14741652077585
7 -2.91590077110695
8 0.015604706434846
9 -0.47181172628168
10 0.000047698351141
11 -0.000003286062796
12 -0.000044412288346
13 -0.000138070454382
14 -0.000178421969298
15 -0.000020745733267
16 0.000010887648476
17 -0.000289031851698
18 0.000403883541589
19 -0.91052781387613
20 0.004841277317678
21 -0.14750027882457
22 2.91495884837357
23 -0.015526802535539
24 0.47192549000164
25 0.000126631616876
26 -0.000010177232561
27 -0.000116454384315
28 -0.000105950727472
29 -0.000332082460011
30 -0.000015659066025
31 -0.15169916995364
32 1.52335231443921
33 0.15175658546866
34 -1.52355397758418
35 -0.15129285513596
36 1.52224988110333
37 0.15155053192449
38 -1.52280780565488
 Sym=     23.1
 Ene=       1.2132
 Spin= Alpha
 Occup=    0.000000
1 0.031245696913883
2 -1.03072441094085
3 1.72424465605637
4 -0.058643049012057
5 0.017934331451001
6 0.36206653157783
7 0.079844638026345
8 -0.024350390257182
9 -0.49001280307833
10 0.11164273590979
11 -0.061731025616696
12 -0.049911710293090
13 -0.001148217973221
14 0.031028915598162
15 0.000304204555653
16 0.031430672413291
17 -1.03360674403182
18 1.72615603687936
19 0.059392110660166
20 -0.017963511507100
21 -0.36597539037610
22 -0.081319515114551
23 0.024447341139308
24 0.49794467236147
25 0.11254934334454
26 -0.062108970098736
27 -0.050440373245808
28 -0.001130287883760
29 0.031255446885248
30 0.000182682754250
31 0.43884602157900
32 -0.86416702781344
33 0.43891050523211
34 -0.86361122394841
35 0.44181825930496
36 -0.87027334620374
37 0.44174630927869
38 -0.86932071507791
 Sym=     24.1
 Ene=       1.2198
 Spin= Alpha
 Occup=    0.000000
1 0.031145593704363
2 -0.44082257683635
3 0.20874777226554
4 -0.10232141085625
5 0.031197511963991
6 0.63372747788605
7 0.21306399311894
8 -0.064927407911282
9 -1.32107907844496
10 0.14888744429132
11 -0.062571716357530
12 -0.086315727933788
13 -0.001063700672085
14 0.045085950224765
15 -0.001761992592081
16 -0.030951924021996
17 0.43442044982899
18 -0.19800123047831
19 -0.10218826760030
20 0.030817864243931
21 0.63142801588503
22 0.21343800912938
23 -0.064317993246545
24 -1.31788509964980
25 -0.14817646472654
26 0.062178658574045
27 0.085997806152500
28 0.001045619787835
29 -0.044894267122079
30 0.001777616609634
31 0.47627251478472
32 -0.95323886912159
33 0.47619788198126
34 -0.95344630761874
35 -0.47353822193982
36 0.94827164369813
37 -0.47346790954261
38 0.94762813963577
 Sym=     25.1
 Ene=       1.3173
 Spin= Alpha
 Occup=    0.000000
1 0.013650004708694
2 1.62143827959175
3 -5.40334638203941
4 -0.035616300831049
5 0.010683678386027
6 0.22064613483227
7 0.29215408210845
8 -0.087891424075129
9 -1.80866278162757
10 0.11573262241039
11 -0.007260324050442
12 -0.10847229835995
13 0.000165438797134
14 0.042990545917171
15 -0.005971481789510
16 -0.013652764148885
17 -1.62132302963671
18 5.40309431144640
19 -0.035626698611164
20 0.010720481641527
21 0.22067455785542
22 0.29200453106893
23 -0.088207463484612
24 -1.80871929395735
25 -0.11575550186867
26 0.007273266856637
27 0.10848223501203
28 -0.000175235256358
29 -0.042989149604062
30 0.005968726640568
31 0.096603796939090
32 0.39072337304310
33 0.096669229835211
34 0.39064673180576
35 -0.096713647962532
36 -0.39063696239741
37 -0.096696446510713
38 -0.39045589699913
 Sym=     26.1
 Ene=       1.4676
 Spin= Alpha
 Occup=    0.000000
1 0.000002181178125
2 0.000028369673220
3 -0.000099022005174
4 0.031624019946843
5 -0.000181325973473
6 0.005148769558374
7 -2.51336015006543
8 0.013440493228472
9 -0.40682469515174
10 0.046063584626946
11 0.000067819536108
12 -0.046131404163054
13 -0.009172148036765
14 -0.16029246803582
15 -0.000547205754114
16 0.000002866645880
17 -0.000115029301896
18 0.000270973501460
19 -0.031682667297752
20 0.000151937853018
21 -0.005198064733961
22 2.51335573985037
23 -0.013402627486349
24 0.40665327960436
25 0.046063793485989
26 0.000056248242443
27 -0.046120041728432
28 -0.008667397895439
29 -0.16028217748226
30 -0.000532744127857
31 0.69685996889725
32 0.67506206938610
33 -0.69686091321013
34 -0.67513429461416
35 0.69687335644971
36 0.67498807565691
37 -0.69683593542965
38 -0.67507365760371
 Sym=     27.1
 Ene=       1.7127
 Spin= Alpha
 Occup=    0.000000
1 0.000015002565884
2 0.000084076825120
3 -0.000498769705825
4 0.002472285384186
5 0.19180909535087
6 -0.008908583976690
7 -0.000597785040595
8 -0.035370331761577
9 0.001376958728676
10 0.002513457257635
11 -0.051804486090445
12 0.049291028832809
13 0.098109250846473
14 -0.012415071674483
15 -0.60845228538161
16 -0.000011606449035
17 -0.000146059021827
18 0.000653786124039
19 0.002466083493047
20 0.19180938211938
21 -0.008948442678565
22 -0.000246165372105
23 -0.035368757920504
24 0.001503633501022
25 -0.002219516052700
26 0.051535720263794
27 -0.049316204211095
28 -0.098133295656324
29 0.012443376997415
30 0.60846020186209
31 0.000212458514313
32 -0.000020812151794
33 0.000124809448213
34 -0.000136847456432
35 -0.000042883155190
36 0.000027015583236
37 -0.000130522842589
38 -0.000089000802121
 Sym=     28.1
 Ene=       1.8088
 Spin= Alpha
 Occup=    0.000000
1 0.000000902427042
2 0.000012668588718
3 -0.000047760221864
4 0.000390995745100
5 -0.000000393888396
6 0.000063230002438
7 -0.004748653712428
8 0.000024894076101
9 -0.000772722515385
10 0.015197811270795
11 -0.006230576778652
12 -0.008967234492143
13 0.67189351016849
14 -0.030581487741954
15 0.10887293725390
16 -0.000000900665949
17 -0.000012711476927
18 0.000047904532649
19 -0.000158036741119
20 0.000004981377616
21 -0.000025831880965
22 0.004569765979670
23 -0.000025414540451
24 0.000735246511858
25 0.015050459444224
26 -0.006204717205668
27 -0.008845742238556
28 0.67189575499606
29 -0.030161331812818
30 0.10888547523933
31 0.000854707270582
32 0.001803322710502
33 -0.000841300110571
34 -0.001787856636904
35 0.000967705175266
36 0.001567903489077
37 -0.000981249317502
38 -0.001583451774988
 Sym=     29.1
 Ene=       2.1033
 Spin= Alpha
 Occup=    0.000000
1 -0.000003352559479
2 -0.000023377017830
3 0.000079289410049
4 0.000457880919817
5 -0.000003163010154
6 0.000064962911988
7 -0.001413911916779
8 0.000006598482182
9 -0.000260562388450
10 0.016637855527295
11 -0.006810308265400
12 -0.009827547261895
13 0.72539808473595
14 -0.033548744553570
15 0.11756378822138
16 -0.000003349496830
17 -0.000023462309331
18 0.000079231359839
19 0.000310148649323
20 -0.000003196530354
21 0.000059415414984
22 0.001760974804209
23 -0.000008147565872
24 0.000316758011805
25 -0.016310935186956
26 0.006615090978418
27 0.009695844208538
28 -0.72544745642548
29 0.033044435907480
30 -0.11755301028661
31 -0.000296583080436
32 0.000684942472481
33 0.000206182193056
34 -0.000718449674859
35 0.000810967311814
36 0.000441840175073
37 -0.000901412539228
38 -0.000475308181742
 Sym=     30.1
 Ene=       2.1949
 Spin= Alpha
 Occup=    0.000000
1 0.027954842861384
2 0.21268411907014
3 -0.60438768000557
4 -0.017692592876697
5 0.005419171852656
6 0.10936110126460
7 -0.031366732758786
8 0.009804390593550
9 0.19312808970886
10 -0.53431964120094
11 0.68624273126837
12 -0.15192309006743
13 0.014882756989101
14 -0.073574072258801
15 -0.044340823025941
16 0.027954403987224
17 0.21273853451144
18 -0.60439867538048
19 0.017658551655270
20 -0.005316767095867
21 -0.10936257543263
22 0.031334695112984
23 -0.009669092568450
24 -0.19315709079897
25 -0.53436612691112
26 0.68634035477211
27 -0.15197422786099
28 0.014608863835296
29 -0.073685863777964
30 -0.044081897883857
31 0.37527046395109
32 0.10497131116847
33 0.37511693856046
34 0.10487261043512
35 0.37519808692868
36 0.10498160743239
37 0.37521344350089
38 0.10483917712217
 Sym=     31.1
 Ene=       2.3167
 Spin= Alpha
 Occup=    0.000000
1 -0.000003865495785
2 -0.000059195492554
3 0.000061754390364
4 -0.28023928867569
5 0.001497581702037
6 -0.045384991673204
7 -0.19638755210121
8 0.001061224322778
9 -0.031842475240429
10 -0.18803980167685
11 -0.000446540092815
12 0.18848634176966
13 0.034799092800826
14 0.65499945436219
15 0.001964829386891
16 -0.000003011290647
17 0.000020964539061
18 0.000058772477223
19 -0.28019274684783
20 0.001494660804694
21 -0.045321016080994
22 -0.19621814449450
23 0.001030619453385
24 -0.031793590474121
25 0.18814298537030
26 0.000301449166540
27 -0.18844443453684
28 -0.034249835853098
29 -0.65508385555551
30 -0.001837413823862
31 0.52313190441551
32 -0.094727050587098
33 -0.52328709242309
34 0.094698900800120
35 -0.52316909564827
36 0.094779973468277
37 0.52314873766434
38 -0.094785316054776
 Sym=     32.1
 Ene=       2.3854
 Spin= Alpha
 Occup=    0.000000
1 0.003098101099758
2 0.50344901401744
3 -0.14918632444760
4 -0.045599295483836
5 0.013724515376733
6 0.28232947636901
7 0.071674110013715
8 -0.021765939590784
9 -0.44366463272572
10 0.45936331679889
11 0.19538790015797
12 -0.65475121695687
13 0.006067868467317
14 0.21350273099815
15 -0.048785241075096
16 0.003095539351133
17 0.50340457989597
18 -0.14906629306409
19 0.045579477159084
20 -0.013758131870906
21 -0.28234178760882
22 -0.071688670571515
23 0.021738181285601
24 0.44366475557734
25 0.45943899394097
26 0.19531110800815
27 -0.65475010194912
28 0.006106930892375
29 0.21346835033643
30 -0.048867973457547
31 -0.16554514441330
32 0.031309962705777
33 -0.16554344056093
34 0.031297505457310
35 -0.16559681913405
36 0.031290720021657
37 -0.16553394940786
38 0.031279335457489
 Sym=     33.1
 Ene=       2.6085
 Spin= Alpha
 Occup=    0.000000
1 0.040491304017499
2 0.29098540561872
3 -1.35984627255224
4 -0.015354522601883
5 0.004835695273146
6 0.094857222380010
7 0.044205156419929
8 -0.012845641898474
9 -0.27401549496816
10 -0.67462482932269
11 0.68956245322441
12 -0.014937623901719
13 0.014322870929741
14 -0.12664658640909
15 -0.035705514623606
16 -0.040485553974121
17 -0.29105325051925
18 1.35977812575364
19 -0.015377289464510
20 0.004561584886808
21 0.094849626727596
22 0.044229284961334
23 -0.013704397955994
24 -0.27403460876894
25 0.67447752821248
26 -0.68933735982634
27 0.014859831613859
28 -0.014576040917307
29 0.12670148368655
30 0.037496964820466
31 0.44981025212366
32 0.004718066823926
33 0.44963517760952
34 0.004724579719160
35 -0.44968644848329
36 -0.004715978487285
37 -0.44954803595298
38 -0.004711459404703
 Sym=     34.1
 Ene=       2.6826
 Spin= Alpha
 Occup=    0.000000
1 0.000052590177264
2 0.000214500772904
3 -0.001492880870562
4 -0.001497482897484
5 -0.11432884894856
6 0.005440015497340
7 -0.003365978286513
8 -0.26436353384915
9 0.012068189155795
10 0.002319979587163
11 -0.074158610733137
12 0.071838631145974
13 0.14282067489512
14 -0.018308385016162
15 -0.88556441090951
16 -0.000039587534335
17 -0.000383250409511
18 0.001472326765700
19 0.001448500609019
20 0.11433874126551
21 -0.005218545095208
22 0.003483016591477
23 0.26432800512515
24 -0.012807516048038
25 0.003728994186549
26 -0.075594223082836
27 0.071865228896288
28 0.14278660373769
29 -0.018067593915768
30 -0.88548996213075
31 0.000729676426519
32 -0.000126970785189
33 0.000702982094740
34 -0.000114173933185
35 -0.000358637489082
36 0.000002421564779
37 -0.000332042726916
38 -0.000010386153852
 Sym=     35.1
 Ene=       3.0408
 Spin= Alpha
 Occup=    0.000000
1 0.067366287311625
2 -0.29916625570476
3 -2.04222934059896
4 0.12438776648634
5 -0.037536957729607
6 -0.76996780819390
7 0.18924507259175
8 -0.057212126855678
9 -1.17224693266261
10 0.51125361334117
11 0.55408943384686
12 -1.06534304718803
13 0.014797575337659
14 0.30208777737407
15 -0.091399469366411
16 -0.067366655404576
17 0.29916593503989
18 2.04223434614783
19 0.12436510982332
20 -0.037549956794578
21 -0.76996574457317
22 0.18944067701851
23 -0.057166969341222
24 -1.17221926934876
25 -0.51134014337160
26 -0.55409468061464
27 1.06543482398624
28 -0.014782486474051
29 -0.30178245290336
30 0.091400366190772
31 -0.006764289750667
32 -0.057548231980825
33 -0.006886322653252
34 -0.057595844491135
35 0.006911896120205
36 0.057575048379727
37 0.006719971949685
38 0.057574241223447
 Sym=     36.1
 Ene=       3.0469
 Spin= Alpha
 Occup=    0.000000
1 0.000012820860175
2 -0.000028778596141
3 -0.000393492953946
4 -0.058116177581279
5 0.000301826787906
6 -0.009528243591432
7 0.56475674482130
8 -0.003031341803340
9 0.091187403532968
10 0.26379568093744
11 0.000541120844329
12 -0.26433680178177
13 -0.047272504208944
14 -0.91792428902642
15 -0.002491299551816
16 -0.000014195347736
17 0.000067531569891
18 0.000386088957801
19 0.058214817117790
20 -0.000319118669411
21 0.009303270869433
22 -0.56464881673170
23 0.003001117687827
24 -0.091557300651685
25 0.26366936856609
26 0.000294987046895
27 -0.26396435561298
28 -0.046801952515890
29 -0.91796797409566
30 -0.002395540492028
31 -0.48182526179495
32 -0.047513816082251
33 0.48185681083135
34 0.047508682413778
35 -0.48180563568290
36 -0.047487225224288
37 0.48172716736089
38 0.047497894399521
 [FREQ]
      0.00
      0.00
      0.00
      0.00
      0.00
      0.00
    890.99
   1055.98
   1146.05
   1347.19
   1450.43
   1611.75
   1787.94
   2106.99
   3333.52
   3353.81
   3411.12
   3437.10
 [FR-COORD]
C          0.2467930572       -0.0047966012        1.3894355395
C         -0.1569209808        0.1170967140        3.8888402938
H          2.1246426437       -0.0660806492        0.6165028792
H         -1.2920260542       -0.0477741955        0.0636226858
H         -2.0348068018        0.1775791582        4.6618749237
H          1.3819873461        0.1593901135        5.2147730668
 [FR-NORM-COORD]
 Vibration                     1
          0.00526030          0.04879824          0.03302373
         -0.13489235          0.19247997          0.00337850
          0.04709614         -0.10754505          0.14706053
          0.08098856          0.08449017         -0.05602809
         -0.17678540          0.34883038         -0.11062264
         -0.21067138          0.15678801          0.09246787
 Vibration                     2
          0.18626178         -0.11690384          0.08044193
         -0.00218166         -0.04762629          0.04662518
          0.24417076         -0.16556601          0.22499084
          0.28655875         -0.12641440         -0.03566055
         -0.06011086          0.00103901         -0.09790628
         -0.10249840         -0.03811409          0.16275170
 Vibration                     3
         -0.05829123          0.04379017          0.16749763
          0.03348061          0.00540575          0.18419295
         -0.08688661          0.03966465          0.09835189
         -0.10677390          0.08014672          0.22259103
          0.06207237          0.00952988          0.25332651
          0.08196139         -0.03095364          0.12908480
 Vibration                     4
          0.00088670          0.02063150          0.02052028
         -0.06479561          0.00404449          0.01071993
          0.02765668          0.50567978          0.04709990
          0.02979241         -0.45047978          0.00224211
         -0.09134745         -0.48100988         -0.01583004
         -0.09351556          0.47518470          0.02902497
 Vibration                     5
          0.09139848          0.02851326         -0.01697765
          0.18396259          0.14318487         -0.00761873
          0.06387412          0.07485608         -0.08752284
          0.04128596         -0.11411759          0.04580952
          0.21152837          0.09684580          0.06297071
          0.23411175          0.28582628         -0.07037285
 Vibration                     6
          0.10441023          0.20757630         -0.00356467
          0.00349559         -0.04926480         -0.00733894
          0.13539827          0.27069322          0.06671677
          0.15814226          0.36012807         -0.07087446
         -0.02750407         -0.11239201         -0.07770544
         -0.05024771         -0.20182990          0.05990316
 Vibration                     7
         -0.03814827          0.00020385         -0.00617176
         -0.03811446          0.00020050         -0.00616675
          0.15983368          0.01959326          0.46384306
          0.29778518         -0.02202077         -0.38984502
          0.15984087          0.01968836          0.46375183
          0.29769303         -0.02211309         -0.38968781
 Vibration                     8
          0.00159260          0.12253133         -0.00578406
         -0.00158144         -0.12235207          0.00573182
         -0.00529866         -0.39984660          0.01887352
         -0.00509995         -0.39986840          0.01891341
          0.00520675          0.39879355         -0.01856341
          0.00505802          0.39877026         -0.01859667
 Vibration                     9
         -0.00101107         -0.07691476          0.00360806
         -0.00098784         -0.07720394          0.00366782
          0.00606176          0.46188672         -0.02191083
          0.00601021          0.46187522         -0.02199467
          0.00594071          0.46284563         -0.02176122
          0.00597420          0.46281682         -0.02164377
 Vibration                    10
          0.12107703         -0.00065796          0.01959404
         -0.12108809          0.00063738         -0.01960636
         -0.05374219         -0.01781127         -0.39545840
         -0.17564363          0.01917353          0.35850260
          0.05383359          0.01765023          0.39568349
          0.17568492         -0.01876551         -0.35857978
 Vibration                    11
         -0.01947516          0.00587655          0.12048041
          0.01947506         -0.00591963         -0.12049385
          0.07348734          0.01757677          0.39344768
         -0.19355202          0.01898497          0.35011320
         -0.07342851         -0.01730471         -0.39332320
          0.19349442         -0.01874003         -0.35007644
 Vibration                    12
          0.01036590         -0.00318293         -0.06424074
          0.01037381         -0.00314689         -0.06415068
          0.20264806          0.01768837          0.42806531
         -0.32707213          0.02051921          0.34226978
          0.20258725          0.01746576          0.42799868
         -0.32703973          0.02028453          0.34236326
 Vibration                    13
         -0.02470627          0.00747041          0.15297032
          0.02471189         -0.00746768         -0.15299402
         -0.20721999         -0.00886143         -0.25003754
          0.27536695         -0.01189834         -0.17186726
          0.20730953          0.00930513          0.25014631
         -0.27552396          0.01142187          0.17204284
 Vibration                    14
          0.00001392         -0.00000450         -0.00006752
         -0.00004492          0.00000791          0.00006276
          0.00677514          0.49941135         -0.02347091
         -0.00647610         -0.49940760          0.02366832
          0.00632150          0.49938737         -0.02333923
         -0.00624860         -0.49943214          0.02319894
 Vibration                    15
         -0.00646357          0.00199896          0.04026696
         -0.00645699          0.00202508          0.04140965
          0.45089996         -0.01422729         -0.17543725
         -0.37311099         -0.00982857         -0.30908393
          0.45941830         -0.01431468         -0.17883852
         -0.38216060         -0.00991785         -0.31675964
 Vibration                    16
         -0.00814273          0.00254129          0.05137316
          0.00783216         -0.00246967         -0.05051368
          0.45291393         -0.01454940         -0.18092240
         -0.37454348         -0.01010787         -0.31600338
         -0.44188372          0.01396289          0.17661360
          0.36724008          0.00983491          0.30999849
 Vibration                    17
          0.06487551         -0.00035376          0.01036882
         -0.06610199          0.00036347         -0.01044830
         -0.43318279          0.01429322          0.18075310
         -0.35256420         -0.01002914         -0.30677289
          0.44244091         -0.01432461         -0.18462879
          0.35802381          0.00994401          0.31160236
 Vibration                    18
         -0.06652748          0.00035688         -0.01074658
         -0.06534694          0.00035538         -0.01042397
          0.43976699         -0.01452506         -0.18461521
          0.35865241          0.01023240          0.31344017
          0.43289247         -0.01411625         -0.18174937
          0.35118124          0.00986183          0.30697098
