# Supplementary material for: Quantum Quality with Classical Cost: Ab Initio Nonadiabatic Dynamics Simulations Using the Mapping Approach to Surface Hopping
Source: J Phys Chem Lett. 2024 May 23;15(22):5814–23. doi: 10.1021/acs.jpclett.4c00535 (PMC11163471; doi:10.1021/acs.jpclett.4c00535)
Supplement: Supplementary file 1 — jz4c00535_si_001.zip [file jz4c00535_si_001.zip › SI/fulvene.inp]

!Fulvene (6/6)-CASSCF AIMS deck.
!This can be used as a template for other simulations by changing
!User options below. The deck calculates couplings for up to three
!states simultaneously coupled to the occupied state (NUMCOUP=3.0),
!which should suffice for most applications. If this needs to be increased,
!modify MPCALC accordingly.

!User options
symmetry,nosym  !Do not change!
occ,24,context=MCSCF
closed,18,context=MCSCF
wf,42,1,0
nstate=2
bohr
orient,noorient !Do not change!
geomtyp=xyz     !Do not change!
geometry={
    12

C       -5.4508261900        7.0031959900        -0.1336703100
C       -7.3687393800        4.8017840300        -0.0655478700
C       -6.0254342400        2.6263517500        0.0618467200
C       -3.3241571000        3.1922023200        0.0562590300
C       -2.9189825300        5.7906622400        0.0011644400
C       -5.9970315200        9.5681943400        -0.0511910300
H       -7.9587485300        9.8549200600        0.2971882600
H       -4.7434692600        11.1881770900        -0.3394407100
H       -9.5486154500        5.4636783900        -0.3202029300
H       -6.7332863000        0.5865910600        -0.0199927000
H       -1.5840613200        1.5958697700        -0.4330580500
H       -1.3810329900        6.6870571800        -0.7288748900
}
basis=6-31g*


!Aims variables - do not change!
! FMS-Molpro does not support parallel execution.
if(NPROC_MPPX.gt.1) then
  text, No errors detected in aims_ethyl_CASSCF.com (skipped)
  exit
endif

! tighten thresholds:
gthresh,twoint=1.0d-13
gthresh,energy=1.0d-7,gradient=1.0d-2
! records used by AIMS
orbrec=2101.2
cirec=2501.2
diabrec=3000.2
gradrec0=5101.1
do icoup=1,nstate-1
  gradrec(icoup)=gradrec0+icoup
enddo

MPINIT={ !Find the initial CASSCF wavefunction
if(orbital.eq.0) then
  hf
  multi
  pspace,10.0
  state,nstate
  maxiter,20
  orbital,orbrec
  ciguess,cirec
  save,ci=cirec
  if (status.lt.0) then
    text, MCSCF failed in MPINIT.
    text, Attempting uncoupled iterations.
    {multi
    pspace,10.0
    state,nstate
    orbital,orbrec
    ciguess,cirec
    save,ci=cirec
    {iterations
      do,uncouple,1,to,15}
    maxiter,50}
  endif
  if(status.lt.0) then
    text,ERROR: could not converge MCSCF.
    text,FMS should now stop
    STOP
  endif
endif
}

MPCALC={ !Calculate Energy and Forces
if (jtrj.eq.0) then
  show,itimestep,itrj;
else
  show,itimestep,itrj,jtraj
endif
data,truncate,diabrec
data,truncate,gradrec0
do icoup=1,nstate-1
  data,truncate,gradrec(icoup)
enddo
data,copy, orbrec, diabrec
{multi
pspace,10.0
state,nstate
maxiter,20
orbital,orbrec
ciguess,cirec
dm,orbrec
save,ci=cirec
diab,diabrec,save=orbrec
}
if (status.lt.0) then
  text, MCSCF failed in MPCALC.
  text, Attempting uncoupled iterations.
  {multi
  pspace,10.0
  state,nstate
  orbital,orbrec
  ciguess,cirec
  dm,orbrec
  save,ci=cirec
  {iterations
    do,uncouple,1,to,10}
  maxiter,30
  diab,diabrec,save=orbrec
  }
endif
if(status.lt.0) then
  text,ERROR: could not converge MCSCF.
  text,FMS should now stop
  STOP
endif
do istate=1,nstate
  ener( istate )=energy( istate )
enddo
pop;density,orbrec,state=stateind
if (numcoup.eq.0.0) then
  {multi
  pspace,10.0
  state,nstate
  maxiter,20
  orbital,orbrec
  ciguess,cirec
  save,ci=cirec
  diab,diabrec,save=orbrec
  cpmcscf,grad,stateind,save=gradrec0;
  }
elseif (numcoup.eq.1.0) then
  {multi
  pspace,10.0
  state,nstate
  maxiter,20
  orbital,orbrec
  ciguess,cirec
  save,ci=cirec
  diab,diabrec,save=orbrec
  cpmcscf,grad,stateind,save=gradrec0;
  cpmcscf,nacm,stateind,stateind2(1),save=gradrec(1);
  }
elseif (numcoup.eq.2.0) then
  {multi
  pspace,10.0
  state,nstate
  maxiter,20
  orbital,orbrec
  ciguess,cirec
  save,ci=cirec
  diab,diabrec,save=orbrec
  cpmcscf,grad,stateind,save=gradrec0;
  cpmcscf,nacm,stateind,stateind2(1),save=gradrec(1);
  cpmcscf,nacm,stateind,stateind2(2),save=gradrec(2);
  }
elseif (numcoup.eq.3.0) then
  {multi
  pspace,10.0
  state,nstate
  maxiter,20
  orbital,orbrec
  ciguess,cirec
  save,ci=cirec
  diab,diabrec,save=orbrec
  cpmcscf,grad,stateind,save=gradrec0;
  cpmcscf,nacm,stateind,stateind2(1),save=gradrec(1);
  cpmcscf,nacm,stateind,stateind2(2),save=gradrec(2);
  cpmcscf,nacm,stateind,stateind2(3),save=gradrec(3);
  }
elseif (numcoup.ge.4.0) then
  text, Number of couplings requested: $numcoup beyond limits of input deck.
  text, Please modify input deck accordingly.
  STOP
endif
forces;samc,gradrec0
}

MGCOUP={
forces;nacm,gradrec(ncoup)
}

! writes a molden file
WRITEMOLDEN={
moldenfile='$itrj.$itimestep.molf'
put,molden,$moldenfile;
}

AIMS,dir='./output'
