# Supplementary material for: Quantum Quality with Classical Cost: Ab Initio Nonadiabatic Dynamics Simulations Using the Mapping Approach to Surface Hopping
Source: J Phys Chem Lett. 2024 May 23;15(22):5814–23. doi: 10.1021/acs.jpclett.4c00535 (PMC11163471; doi:10.1021/acs.jpclett.4c00535)
Supplement: Supplementary file 1 — jz4c00535_si_001.zip [file jz4c00535_si_001.zip › SI/dmabn.template]

basis 6-31G
functional LC-PBEPBE
charge 0
grid finegrid
scf tight
iop 3/107=0300000000 3/108=0300000000

---
#Infos:
#GAUSSIAN 16
