# Supplementary material for: Quantum Quality with Classical Cost: Ab Initio Nonadiabatic Dynamics Simulations Using the Mapping Approach to Surface Hopping
Source: J Phys Chem Lett. 2024 May 23;15(22):5814–23. doi: 10.1021/acs.jpclett.4c00535 (PMC11163471; doi:10.1021/acs.jpclett.4c00535)
Supplement: Supplementary file 1 — jz4c00535_si_001.zip [file jz4c00535_si_001.zip › SI/dmabn.molden]

[Molden Format]
[SCFCONV]
scf-first    1 THROUGH   16
     91.282477
     91.225878
     91.164484
     91.159400
     91.158388
     91.158305
     91.158294
     91.158292
     91.158397
     91.158397
     91.158397
     91.158397
     91.158397
     91.158397
     91.158397
     91.158397
[GEOMETRIES] XYZ
   21
 
 C     1.903070     0.000033    -0.000268
 C     1.189891     1.203585    -0.000308
 C    -0.192363     1.209275    -0.000556
 C    -0.917394     0.000014    -0.000235
 C    -0.192360    -1.209241    -0.000252
 C     1.189912    -1.203541    -0.000526
 C     3.328364    -0.000016     0.000255
 N     4.500326    -0.000018     0.000801
 H     1.735745     2.149054    -0.000719
 H    -0.718413     2.163440    -0.000889
 H    -0.718433    -2.163392    -0.000032
 H     1.735851    -2.149024    -0.000282
 N    -2.288485    -0.000019     0.000168
 C    -3.008105     1.253252     0.000475
 H    -2.775692     1.858678     0.894624
 H    -4.086195     1.050386     0.000691
 H    -2.776077     1.858850    -0.893615
 C    -3.008023    -1.253297     0.000220
 H    -2.775785    -1.858826    -0.893942
 H    -4.086101    -1.050500     0.000216
 H    -2.775742    -1.858786     0.894343
[FREQ]
   75.3400
   87.7000
  134.1400
  149.9400
  186.8500
  223.2500
  260.2000
  310.1200
  344.5700
  440.3600
  481.3500
  502.8000
  505.2600
  568.7200
  572.3000
  673.1000
  689.5400
  767.4100
  830.3000
  846.6600
  873.3600
  999.6600
 1008.0300
 1012.4200
 1043.0000
 1098.1300
 1148.4700
 1156.9500
 1174.3600
 1211.6600
 1227.1200
 1277.7600
 1328.9800
 1364.1200
 1421.0601
 1439.4700
 1462.5000
 1494.6600
 1498.4900
 1502.4900
 1507.3700
 1534.8600
 1545.5200
 1612.2600
 1652.2100
 1724.6300
 2348.0000
 3017.1599
 3023.8999
 3085.0901
 3087.2200
 3166.2800
 3174.8201
 3213.6001
 3214.0500
 3240.8401
 3243.0100
[INT]
    0.0500     0.0000
    0.0000     0.0000
    3.1100     0.0000
    6.2100     0.0000
    5.2700     0.0000
    0.0000     0.0000
    0.7500     0.0000
    2.8700     0.0000
    0.1500     0.0000
    0.0000     0.0000
    3.2300     0.0000
    0.2500     0.0000
    0.1900     0.0000
    0.7700     0.0000
   21.4400     0.0000
    0.0600     0.0000
    3.3300     0.0000
    0.6900     0.0000
    1.8000     0.0000
    0.0000     0.0000
   93.3800     0.0000
   15.9400     0.0000
    0.0000     0.0000
    0.0100     0.0000
    0.1600     0.0000
   21.1500     0.0000
    0.0000     0.0000
    0.0000     0.0000
    2.6800     0.0000
    6.0900     0.0000
   43.0700     0.0000
    2.0400     0.0000
   34.7100     0.0000
   12.4900     0.0000
    0.0300     0.0000
   92.7800     0.0000
    7.6700     0.0000
    0.0000     0.0000
    0.3700     0.0000
    0.4200     0.0000
   26.1900     0.0000
    0.1900     0.0000
   84.6400     0.0000
  313.1200     0.0000
    6.6600     0.0000
  331.3700     0.0000
  100.9500     0.0000
   62.9300     0.0000
   46.2400     0.0000
    0.1500     0.0000
   49.9600     0.0000
    1.8100     0.0000
   17.5300     0.0000
    2.4000     0.0000
    3.3400     0.0000
    4.6000     0.0000
    4.2000     0.0000
[FR-COORD]
 C     3.596282     0.000062    -0.000506
 C     2.248569     2.274447    -0.000582
 C    -0.363513     2.285199    -0.001051
 C    -1.733624     0.000026    -0.000444
 C    -0.363508    -2.285135    -0.000476
 C     2.248608    -2.274364    -0.000994
 C     6.289698    -0.000030     0.000482
 N     8.504386    -0.000034     0.001514
 H     3.280084     4.061125    -0.001359
 H    -1.357604     4.088310    -0.001680
 H    -1.357642    -4.088220    -0.000060
 H     3.280284    -4.061068    -0.000533
 N    -4.324611    -0.000036     0.000317
 C    -5.684496     2.368304     0.000898
 H    -5.245299     3.512393     1.690595
 H    -7.721792     1.984942     0.001306
 H    -5.246027     3.512718    -1.688688
 C    -5.684341    -2.368389     0.000416
 H    -5.245475    -3.512673    -1.689306
 H    -7.721614    -1.985158     0.000408
 H    -5.245394    -3.512597     1.690064
[FR-NORM-COORD]
vibration     1
    0.000000     0.000000    -0.110000
    0.000000     0.000000    -0.160000
    0.000000     0.000000    -0.190000
    0.000000     0.000000    -0.140000
    0.000000     0.000000    -0.190000
    0.000000     0.000000    -0.160000
    0.000000     0.000000     0.090000
    0.000000     0.000000     0.330000
    0.000000     0.000000    -0.150000
    0.000000     0.000000    -0.210000
    0.000000     0.000000    -0.210000
    0.000000     0.000000    -0.150000
    0.000000     0.000000     0.000000
    0.000000     0.000000     0.190000
    0.160000    -0.050000     0.190000
    0.000000     0.000000     0.370000
   -0.160000     0.050000     0.190000
    0.000000     0.000000     0.190000
   -0.160000    -0.050000     0.190000
    0.000000     0.000000     0.370000
    0.160000     0.050000     0.190000
vibration     2
    0.000000     0.000000     0.000000
    0.000000     0.000000    -0.110000
    0.000000     0.000000    -0.110000
    0.000000     0.000000     0.000000
    0.000000     0.000000     0.110000
    0.000000     0.000000     0.110000
    0.000000     0.000000     0.000000
    0.000000     0.000000     0.000000
    0.000000     0.000000    -0.210000
    0.000000     0.000000    -0.210000
    0.000000     0.000000     0.210000
    0.000000     0.000000     0.210000
    0.000000     0.000000     0.000000
    0.000000     0.000000     0.190000
    0.210000    -0.040000     0.160000
    0.000000     0.000000     0.450000
   -0.210000     0.040000     0.160000
    0.000000     0.000000    -0.190000
    0.210000     0.040000    -0.160000
    0.000000     0.000000    -0.450000
   -0.210000    -0.040000    -0.160000
vibration     3
    0.000000    -0.210000     0.000000
    0.040000    -0.180000     0.000000
    0.050000    -0.120000     0.000000
    0.000000    -0.080000     0.000000
   -0.050000    -0.120000     0.000000
   -0.040000    -0.180000     0.000000
    0.000000    -0.020000     0.000000
    0.000000     0.520000     0.000000
    0.090000    -0.210000     0.000000
    0.100000    -0.090000     0.000000
   -0.100000    -0.090000     0.000000
   -0.090000    -0.210000     0.000000
    0.000000     0.040000     0.000000
    0.140000     0.120000     0.000000
    0.210000     0.100000     0.000000
    0.120000     0.240000     0.000000
    0.210000     0.100000     0.000000
   -0.140000     0.120000     0.000000
   -0.210000     0.100000     0.000000
   -0.120000     0.240000     0.000000
   -0.210000     0.100000     0.000000
vibration     4
    0.000000     0.000000    -0.040000
    0.000000     0.000000    -0.040000
    0.000000     0.000000     0.010000
    0.000000     0.000000     0.080000
    0.000000     0.000000     0.010000
    0.000000     0.000000    -0.040000
    0.000000     0.000000    -0.010000
    0.000000     0.000000     0.050000
    0.000000     0.000000    -0.070000
    0.000000     0.000000    -0.020000
    0.000000     0.000000    -0.020000
    0.000000     0.000000    -0.070000
    0.000000     0.000000     0.170000
    0.000000     0.000000    -0.070000
    0.210000     0.260000    -0.300000
    0.000000     0.000000     0.260000
   -0.210000    -0.260000    -0.300000
    0.000000     0.000000    -0.070000
   -0.210000     0.260000    -0.300000
    0.000000     0.000000     0.260000
    0.210000    -0.260000    -0.300000
vibration     5
    0.000000     0.000000     0.170000
    0.000000     0.000000     0.080000
    0.000000     0.000000    -0.070000
    0.000000     0.000000    -0.100000
    0.000000     0.000000    -0.070000
    0.000000     0.000000     0.080000
    0.000000     0.000000     0.090000
    0.000000     0.000000    -0.140000
    0.000000     0.000000     0.100000
    0.000000     0.000000    -0.170000
    0.000000     0.000000    -0.170000
    0.000000     0.000000     0.100000
    0.000000     0.000000    -0.100000
    0.000000     0.000000     0.030000
    0.310000     0.060000    -0.090000
    0.000000     0.000000     0.430000
   -0.310000    -0.060000    -0.090000
    0.000000     0.000000     0.030000
   -0.310000     0.060000    -0.090000
    0.000000     0.000000     0.430000
    0.310000    -0.060000    -0.090000
vibration     6
    0.000000     0.000000     0.000000
    0.000000     0.000000     0.050000
    0.000000     0.000000     0.020000
    0.000000     0.000000     0.000000
    0.000000     0.000000    -0.020000
    0.000000     0.000000    -0.050000
    0.000000     0.000000     0.000000
    0.000000     0.000000     0.000000
    0.000000     0.000000     0.090000
    0.000000     0.000000     0.010000
    0.000000     0.000000    -0.010000
    0.000000     0.000000    -0.090000
    0.000000     0.000000     0.000000
    0.000000     0.000000    -0.040000
    0.290000     0.170000    -0.230000
    0.000000     0.000000     0.380000
   -0.290000    -0.170000    -0.230000
    0.000000     0.000000     0.040000
    0.290000    -0.170000     0.230000
    0.000000     0.000000    -0.380000
   -0.290000     0.170000     0.230000
vibration     7
    0.000000     0.120000     0.000000
   -0.090000     0.060000     0.000000
   -0.080000    -0.090000     0.000000
    0.000000    -0.140000     0.000000
    0.080000    -0.090000     0.000000
    0.090000     0.060000     0.000000
    0.000000     0.140000     0.000000
    0.000000    -0.100000     0.000000
   -0.190000     0.120000     0.000000
   -0.150000    -0.130000     0.000000
    0.150000    -0.130000     0.000000
    0.190000     0.120000     0.000000
    0.000000    -0.070000     0.000000
    0.210000     0.050000     0.000000
    0.320000     0.010000     0.000000
    0.180000     0.250000     0.000000
    0.320000     0.010000     0.000000
   -0.210000     0.050000     0.000000
   -0.320000     0.010000     0.000000
   -0.180000     0.250000     0.000000
   -0.320000     0.010000     0.000000
vibration     8
    0.000000     0.000000    -0.170000
    0.000000     0.000000     0.030000
    0.000000     0.000000     0.170000
    0.000000     0.000000     0.010000
    0.000000     0.000000     0.170000
    0.000000     0.000000     0.030000
    0.000000     0.000000    -0.190000
    0.000000     0.000000     0.120000
    0.000000     0.000000     0.070000
    0.000000     0.000000     0.250000
    0.000000     0.000000     0.250000
    0.000000     0.000000     0.070000
    0.000000     0.000000    -0.260000
    0.000000     0.000000     0.010000
    0.300000    -0.040000    -0.040000
    0.000000     0.000000     0.380000
   -0.300000     0.040000    -0.040000
    0.000000     0.000000     0.010000
   -0.300000    -0.040000    -0.040000
    0.000000     0.000000     0.380000
    0.300000     0.040000    -0.040000
vibration     9
    0.180000     0.000000     0.000000
    0.070000    -0.050000     0.000000
    0.030000    -0.050000     0.000000
   -0.080000     0.000000     0.000000
    0.030000     0.050000     0.000000
    0.070000     0.050000     0.000000
    0.230000     0.000000     0.000000
    0.240000     0.000000     0.000000
    0.000000     0.000000     0.000000
    0.080000    -0.020000     0.000000
    0.080000     0.020000     0.000000
    0.000000     0.000000     0.000000
   -0.130000     0.000000     0.000000
   -0.260000    -0.050000     0.000000
   -0.350000    -0.020000     0.000000
   -0.240000    -0.180000     0.000000
   -0.350000    -0.020000     0.000000
   -0.260000     0.050000     0.000000
   -0.350000     0.020000     0.000000
   -0.240000     0.180000     0.000000
   -0.350000     0.020000     0.000000
vibration    10
    0.000000     0.000000     0.000000
    0.000000     0.000000     0.200000
    0.000000     0.000000    -0.220000
    0.000000     0.000000     0.000000
    0.000000     0.000000     0.220000
    0.000000     0.000000    -0.200000
    0.000000     0.000000     0.000000
    0.000000     0.000000     0.000000
    0.000000     0.000000     0.450000
    0.000000     0.000000    -0.440000
    0.000000     0.000000     0.440000
    0.000000     0.000000    -0.450000
    0.000000     0.000000     0.000000
    0.000000     0.000000     0.010000
   -0.050000    -0.040000     0.050000
    0.000000     0.000000    -0.070000
    0.050000     0.040000     0.050000
    0.000000     0.000000    -0.010000
   -0.050000     0.040000    -0.050000
    0.000000     0.000000     0.070000
    0.050000    -0.040000    -0.050000
vibration    11
    0.000000     0.010000     0.000000
    0.080000     0.070000     0.000000
    0.050000     0.170000     0.000000
    0.000000     0.130000     0.000000
   -0.050000     0.170000     0.000000
   -0.080000     0.070000     0.000000
    0.000000    -0.200000     0.000000
    0.000000     0.060000     0.000000
    0.160000     0.030000     0.000000
    0.140000     0.220000     0.000000
   -0.140000     0.220000     0.000000
   -0.160000     0.030000     0.000000
    0.000000    -0.180000     0.000000
    0.170000    -0.140000     0.000000
    0.300000    -0.180000    -0.010000
    0.130000     0.090000     0.000000
    0.300000    -0.180000     0.010000
   -0.170000    -0.140000     0.000000
   -0.300000    -0.180000    -0.010000
   -0.130000     0.090000     0.000000
   -0.300000    -0.180000     0.010000
vibration    12
    0.000000     0.000000     0.000000
    0.000000     0.000000    -0.210000
    0.000000     0.000000     0.120000
    0.000000     0.000000     0.270000
    0.000000     0.000000     0.120000
    0.000000     0.000000    -0.210000
    0.000000     0.000000     0.360000
    0.000000     0.000000    -0.130000
    0.000000     0.000000    -0.520000
    0.000000     0.000000    -0.090000
    0.000000     0.000000    -0.090000
    0.000000     0.000000    -0.520000
    0.000000     0.000000    -0.170000
    0.000000     0.000000    -0.010000
    0.090000    -0.090000     0.030000
    0.000000     0.000000     0.090000
   -0.090000     0.090000     0.030000
    0.000000     0.000000    -0.010000
   -0.090000    -0.090000     0.030000
    0.000000     0.000000     0.090000
    0.090000     0.090000     0.030000
vibration    13
   -0.060000     0.000000     0.000000
    0.070000     0.060000     0.000000
    0.090000     0.050000     0.000000
    0.160000     0.000000     0.000000
    0.090000    -0.050000     0.000000
    0.070000    -0.060000     0.000000
   -0.130000     0.000000     0.000000
   -0.150000     0.000000     0.000000
    0.160000     0.010000     0.000000
    0.000000     0.010000     0.000000
    0.000000    -0.010000     0.000000
    0.160000    -0.010000     0.000000
    0.150000     0.000000     0.000000
   -0.090000    -0.150000     0.000000
   -0.290000    -0.090000     0.000000
   -0.040000    -0.440000     0.000000
   -0.290000    -0.090000     0.000000
   -0.090000     0.150000     0.000000
   -0.290000     0.090000     0.000000
   -0.040000     0.440000     0.000000
   -0.290000     0.090000     0.000000
vibration    14
    0.000000    -0.170000     0.000000
   -0.010000    -0.210000     0.000000
    0.010000     0.140000     0.000000
    0.000000     0.150000     0.000000
   -0.010000     0.140000     0.000000
    0.010000    -0.210000     0.000000
    0.000000     0.510000     0.000000
    0.000000    -0.130000     0.000000
    0.180000    -0.320000     0.000000
    0.200000     0.250000     0.000000
   -0.200000     0.250000     0.000000
   -0.180000    -0.320000     0.000000
    0.000000    -0.050000     0.000000
    0.050000    -0.050000     0.000000
    0.100000    -0.060000     0.000000
    0.030000     0.040000     0.000000
    0.100000    -0.060000     0.000000
   -0.050000    -0.050000     0.000000
   -0.100000    -0.060000     0.000000
   -0.030000     0.040000     0.000000
   -0.100000    -0.060000     0.000000
vibration    15
    0.000000     0.000000     0.210000
    0.000000     0.000000     0.010000
    0.000000     0.000000    -0.030000
    0.000000     0.000000     0.180000
    0.000000     0.000000    -0.030000
    0.000000     0.000000     0.010000
    0.000000     0.000000    -0.220000
    0.000000     0.000000     0.080000
    0.000000     0.000000    -0.400000
    0.000000     0.000000    -0.510000
    0.000000     0.000000    -0.510000
    0.000000     0.000000    -0.400000
    0.000000     0.000000    -0.050000
    0.000000     0.000000     0.000000
    0.000000    -0.050000     0.030000
    0.000000     0.000000    -0.020000
    0.000000     0.050000     0.030000
    0.000000     0.000000     0.000000
    0.000000    -0.050000     0.030000
    0.000000     0.000000    -0.020000
    0.000000     0.050000     0.030000
vibration    16
    0.000000     0.060000     0.000000
    0.300000     0.160000     0.000000
    0.310000    -0.180000     0.000000
    0.000000    -0.080000     0.000000
   -0.310000    -0.180000     0.000000
   -0.300000     0.160000     0.000000
    0.000000     0.260000     0.000000
    0.000000    -0.050000     0.000000
    0.270000     0.170000     0.000000
    0.230000    -0.220000     0.000000
   -0.230000    -0.220000     0.000000
   -0.270000     0.170000     0.000000
    0.000000    -0.020000     0.000000
    0.010000    -0.040000     0.000000
    0.010000    -0.040000     0.000000
    0.010000    -0.030000     0.000000
    0.010000    -0.040000     0.000000
   -0.010000    -0.040000     0.000000
   -0.010000    -0.040000     0.000000
   -0.010000    -0.030000     0.000000
   -0.010000    -0.040000     0.000000
vibration    17
    0.020000     0.000000     0.000000
    0.180000     0.010000     0.000000
    0.170000    -0.040000     0.000000
   -0.020000     0.000000     0.000000
    0.170000     0.040000     0.000000
    0.180000    -0.010000     0.000000
   -0.160000     0.000000     0.000000
   -0.200000     0.000000     0.000000
    0.250000    -0.030000     0.000000
    0.250000     0.010000     0.000000
    0.250000    -0.010000     0.000000
    0.250000     0.030000     0.000000
   -0.170000     0.000000     0.000000
   -0.090000     0.200000     0.000000
    0.040000     0.150000     0.000000
   -0.140000     0.390000     0.000000
    0.040000     0.150000     0.000000
   -0.090000    -0.200000     0.000000
    0.040000    -0.150000     0.000000
   -0.140000    -0.390000     0.000000
    0.040000    -0.150000     0.000000
vibration    18
    0.000000     0.000000     0.270000
    0.000000     0.000000    -0.130000
    0.000000     0.000000     0.090000
    0.000000     0.000000    -0.220000
    0.000000     0.000000     0.090000
    0.000000     0.000000    -0.130000
    0.000000     0.000000    -0.070000
    0.000000     0.000000     0.020000
    0.000000     0.000000    -0.340000
    0.000000     0.000000     0.540000
    0.000000     0.000000     0.540000
    0.000000     0.000000    -0.340000
    0.000000     0.000000     0.030000
    0.000000     0.000000     0.000000
   -0.010000     0.050000    -0.020000
    0.000000     0.000000     0.020000
    0.010000    -0.050000    -0.020000
    0.000000     0.000000     0.000000
    0.010000     0.050000    -0.020000
    0.000000     0.000000     0.020000
   -0.010000    -0.050000    -0.020000
vibration    19
   -0.110000     0.000000     0.000000
    0.010000     0.270000     0.000000
   -0.060000     0.310000     0.000000
    0.120000     0.000000     0.000000
   -0.060000    -0.310000     0.000000
    0.010000    -0.270000     0.000000
    0.100000     0.000000     0.000000
    0.150000     0.000000     0.000000
    0.240000     0.150000     0.000000
   -0.270000     0.200000     0.000000
   -0.270000    -0.200000     0.000000
    0.230000    -0.150000     0.000000
   -0.020000     0.000000     0.000000
   -0.070000     0.150000     0.000000
   -0.040000     0.130000     0.000000
   -0.080000     0.190000     0.000000
   -0.040000     0.130000     0.000000
   -0.070000    -0.150000     0.000000
   -0.040000    -0.130000     0.000000
   -0.080000    -0.190000     0.000000
   -0.040000    -0.130000     0.000000
vibration    20
    0.000000     0.000000     0.000000
    0.000000     0.000000    -0.060000
    0.000000     0.000000    -0.090000
    0.000000     0.000000     0.000000
    0.000000     0.000000     0.090000
    0.000000     0.000000     0.060000
    0.000000     0.000000     0.000000
    0.000000     0.000000     0.000000
    0.000000     0.000000     0.390000
    0.000000     0.000000     0.580000
    0.000000     0.000000    -0.580000
    0.000000     0.000000    -0.390000
    0.000000     0.000000     0.000000
    0.000000     0.000000     0.000000
    0.000000     0.010000    -0.010000
    0.000000     0.000000     0.030000
    0.000000    -0.010000    -0.010000
    0.000000     0.000000     0.000000
    0.000000    -0.010000     0.010000
    0.000000     0.000000    -0.030000
    0.000000     0.010000     0.010000
vibration    21
    0.000000     0.000000     0.090000
    0.000000     0.000000    -0.060000
    0.000000     0.000000    -0.120000
    0.000000     0.000000     0.200000
    0.000000     0.000000    -0.120000
    0.000000     0.000000    -0.060000
    0.000000     0.000000    -0.040000
    0.000000     0.000000     0.010000
    0.000000     0.000000     0.410000
    0.000000     0.000000     0.530000
    0.000000     0.000000     0.530000
    0.000000     0.000000     0.410000
    0.000000     0.000000    -0.050000
    0.000000     0.000000    -0.010000
    0.020000    -0.020000     0.010000
    0.000000     0.000000     0.050000
   -0.020000     0.020000     0.010000
    0.000000     0.000000    -0.010000
   -0.020000    -0.020000     0.010000
    0.000000     0.000000     0.050000
    0.020000     0.020000     0.010000
vibration    22
    0.000000     0.000000     0.000000
   -0.070000    -0.070000     0.000000
   -0.010000    -0.060000     0.000000
    0.140000     0.000000     0.000000
   -0.010000     0.060000     0.000000
   -0.070000     0.070000     0.000000
    0.000000     0.000000     0.000000
    0.010000     0.000000     0.000000
   -0.170000    -0.020000     0.000000
   -0.120000    -0.130000     0.000000
   -0.120000     0.130000     0.000000
   -0.170000     0.020000     0.000000
    0.170000     0.000000     0.000000
   -0.020000     0.190000     0.000000
   -0.310000     0.250000     0.030000
    0.040000    -0.210000     0.000000
   -0.310000     0.250000    -0.030000
   -0.020000    -0.190000     0.000000
   -0.310000    -0.250000    -0.030000
    0.040000     0.210000     0.000000
   -0.310000    -0.250000     0.030000
vibration    23
    0.000000     0.000000     0.000000
    0.000000     0.000000    -0.100000
    0.000000     0.000000     0.070000
    0.000000     0.000000     0.000000
    0.000000     0.000000    -0.070000
    0.000000     0.000000     0.100000
    0.000000     0.000000     0.000000
    0.000000     0.000000     0.000000
    0.000000     0.000000     0.590000
    0.000000     0.000000    -0.390000
    0.000000     0.000000     0.380000
    0.000000     0.000000    -0.570000
    0.000000     0.000000     0.000000
    0.000000     0.000000     0.000000
    0.010000    -0.010000     0.000000
    0.000000     0.000000    -0.020000
   -0.010000     0.010000     0.000000
    0.000000     0.000000     0.000000
    0.010000     0.010000     0.000000
    0.000000     0.000000     0.020000
   -0.010000    -0.010000     0.000000
vibration    24
    0.000000     0.000000    -0.060000
    0.000000     0.000000     0.110000
    0.000000     0.000000    -0.080000
    0.000000     0.000000     0.030000
    0.000000     0.000000    -0.080000
    0.000000     0.000000     0.110000
    0.000000     0.000000     0.020000
    0.000000     0.000000     0.000000
    0.000000     0.000000    -0.570000
    0.000000     0.000000     0.370000
    0.000000     0.000000     0.380000
    0.000000     0.000000    -0.590000
    0.000000     0.000000    -0.010000
    0.000000     0.000000     0.000000
    0.000000     0.000000     0.000000
    0.000000     0.000000     0.020000
    0.000000     0.000000     0.000000
    0.000000     0.000000     0.000000
    0.000000     0.000000     0.000000
    0.000000     0.000000     0.020000
    0.000000     0.000000     0.000000
vibration    25
   -0.050000     0.000000     0.000000
    0.030000     0.210000     0.000000
    0.020000    -0.190000     0.000000
   -0.010000     0.000000     0.000000
    0.020000     0.190000     0.000000
    0.030000    -0.210000     0.000000
    0.010000     0.000000     0.000000
    0.030000     0.000000     0.000000
   -0.210000     0.360000     0.000000
   -0.310000    -0.380000     0.000000
   -0.310000     0.380000     0.000000
   -0.210000    -0.360000     0.000000
   -0.020000     0.000000     0.000000
    0.020000    -0.010000     0.000000
   -0.010000     0.000000     0.000000
    0.020000    -0.020000     0.000000
   -0.010000     0.000000     0.000000
    0.020000     0.010000     0.000000
   -0.010000     0.000000     0.000000
    0.020000     0.020000     0.000000
   -0.010000     0.000000     0.000000
vibration    26
    0.000000    -0.010000     0.000000
    0.000000     0.010000     0.000000
    0.000000     0.020000     0.000000
    0.000000    -0.010000     0.000000
    0.000000     0.020000     0.000000
    0.000000     0.010000     0.000000
    0.000000     0.000000     0.000000
    0.000000     0.000000     0.000000
    0.050000    -0.020000     0.000000
   -0.050000    -0.010000     0.000000
    0.050000    -0.010000     0.000000
   -0.050000    -0.020000     0.000000
    0.000000     0.060000     0.000000
    0.120000    -0.010000     0.000000
   -0.260000     0.080000     0.040000
    0.220000    -0.530000     0.000000
   -0.260000     0.080000    -0.040000
   -0.120000    -0.010000     0.000000
    0.260000     0.080000     0.040000
   -0.220000    -0.530000     0.000000
    0.260000     0.080000    -0.040000
vibration    27
    0.000000     0.000000     0.000000
    0.000000     0.000000     0.000000
    0.000000     0.000000     0.000000
    0.000000     0.000000     0.000000
    0.000000     0.000000     0.000000
    0.000000     0.000000     0.000000
    0.000000     0.000000     0.000000
    0.000000     0.000000     0.000000
    0.000000     0.000000     0.010000
    0.000000     0.000000    -0.010000
    0.000000     0.000000     0.010000
    0.000000     0.000000    -0.010000
    0.000000     0.000000     0.000000
    0.000000     0.000000     0.100000
   -0.160000     0.420000    -0.150000
    0.000000     0.000000    -0.200000
    0.160000    -0.420000    -0.150000
    0.000000     0.000000    -0.100000
   -0.160000    -0.420000     0.150000
    0.000000     0.000000     0.200000
    0.160000     0.420000     0.150000
vibration    28
    0.000000     0.000000     0.000000
    0.000000     0.000000     0.000000
    0.000000     0.000000     0.000000
    0.000000     0.000000    -0.010000
    0.000000     0.000000     0.000000
    0.000000     0.000000     0.000000
    0.000000     0.000000     0.000000
    0.000000     0.000000     0.000000
    0.000000     0.000000     0.000000
    0.000000     0.000000     0.020000
    0.000000     0.000000     0.020000
    0.000000     0.000000     0.000000
    0.000000     0.000000     0.100000
    0.000000     0.000000    -0.100000
    0.150000    -0.420000     0.150000
    0.000000     0.000000     0.200000
   -0.150000     0.420000     0.150000
    0.000000     0.000000    -0.100000
   -0.150000    -0.420000     0.150000
    0.000000     0.000000     0.210000
    0.150000     0.420000     0.150000
vibration    29
    0.000000    -0.060000     0.000000
    0.050000     0.040000     0.000000
   -0.060000     0.040000     0.000000
    0.000000    -0.060000     0.000000
    0.060000     0.040000     0.000000
   -0.050000     0.040000     0.000000
    0.000000     0.010000     0.000000
    0.000000     0.000000     0.000000
    0.470000    -0.190000     0.000000
   -0.450000    -0.170000     0.000000
    0.440000    -0.170000     0.000000
   -0.470000    -0.190000     0.000000
    0.000000    -0.030000     0.000000
   -0.010000     0.020000     0.000000
    0.000000     0.010000     0.000000
   -0.020000     0.060000     0.000000
    0.000000     0.010000     0.000000
    0.010000     0.020000     0.000000
    0.000000     0.010000     0.000000
    0.020000     0.060000     0.000000
    0.000000     0.010000     0.000000
vibration    30
   -0.020000     0.000000     0.000000
   -0.050000    -0.040000     0.000000
    0.020000    -0.020000     0.000000
    0.170000     0.000000     0.000000
    0.020000     0.020000     0.000000
   -0.050000     0.040000     0.000000
    0.000000     0.000000     0.000000
    0.010000     0.000000     0.000000
   -0.120000     0.000000     0.000000
   -0.150000    -0.130000     0.000000
   -0.150000     0.130000     0.000000
   -0.120000     0.000000     0.000000
    0.070000     0.000000     0.000000
   -0.110000    -0.040000     0.000000
    0.250000    -0.070000    -0.070000
   -0.200000     0.480000     0.000000
    0.250000    -0.070000     0.060000
   -0.110000     0.040000     0.000000
    0.250000     0.070000     0.060000
   -0.200000    -0.480000     0.000000
    0.250000     0.070000    -0.070000
vibration    31
   -0.090000     0.000000     0.000000
    0.020000    -0.030000     0.000000
   -0.020000    -0.040000     0.000000
    0.000000     0.000000     0.000000
   -0.020000     0.040000     0.000000
    0.020000     0.030000     0.000000
    0.010000     0.000000     0.000000
    0.040000     0.000000     0.000000
    0.520000    -0.320000     0.000000
   -0.290000    -0.190000     0.000000
   -0.290000     0.190000     0.000000
    0.520000     0.320000     0.000000
   -0.020000     0.000000     0.000000
    0.010000     0.000000     0.000000
   -0.020000     0.000000     0.000000
    0.010000     0.000000     0.000000
   -0.020000     0.000000     0.000000
    0.010000     0.000000     0.000000
   -0.020000     0.000000     0.000000
    0.010000     0.000000     0.000000
   -0.020000     0.000000     0.000000
vibration    32
    0.310000     0.000000     0.000000
    0.070000    -0.020000     0.000000
   -0.090000     0.060000     0.000000
    0.010000     0.000000     0.000000
   -0.090000    -0.060000     0.000000
    0.070000     0.020000     0.000000
   -0.040000     0.000000     0.000000
   -0.120000     0.000000     0.000000
   -0.030000     0.050000     0.000000
   -0.610000    -0.220000     0.000000
   -0.610000     0.220000     0.000000
   -0.030000    -0.050000     0.000000
   -0.010000     0.000000     0.000000
    0.010000     0.000000     0.000000
   -0.020000     0.000000     0.010000
    0.010000     0.030000     0.000000
   -0.020000     0.000000    -0.010000
    0.010000     0.000000     0.000000
   -0.020000     0.000000    -0.010000
    0.010000    -0.030000     0.000000
   -0.020000     0.000000     0.010000
vibration    33
    0.000000     0.020000     0.000000
    0.030000    -0.040000     0.000000
    0.000000    -0.040000     0.000000
    0.000000     0.180000     0.000000
    0.000000    -0.040000     0.000000
   -0.030000    -0.040000     0.000000
    0.000000     0.000000     0.000000
    0.000000     0.000000     0.000000
   -0.190000     0.080000     0.000000
   -0.480000    -0.310000     0.000000
    0.480000    -0.310000     0.000000
    0.190000     0.080000     0.000000
    0.000000     0.230000     0.000000
    0.030000    -0.130000     0.000000
    0.130000    -0.060000    -0.060000
   -0.010000     0.130000     0.000000
    0.130000    -0.060000     0.060000
   -0.030000    -0.130000     0.000000
   -0.130000    -0.060000    -0.060000
    0.010000     0.130000     0.000000
   -0.130000    -0.060000     0.060000
vibration    34
    0.000000     0.190000     0.000000
   -0.020000    -0.020000     0.000000
   -0.050000    -0.060000     0.000000
    0.000000     0.020000     0.000000
    0.050000    -0.060000     0.000000
    0.020000    -0.020000     0.000000
    0.000000    -0.020000     0.000000
    0.000000     0.000000     0.000000
    0.480000    -0.320000     0.000000
    0.320000     0.140000     0.000000
   -0.320000     0.140000     0.000000
   -0.480000    -0.320000     0.000000
    0.000000     0.090000     0.000000
    0.000000    -0.040000     0.000000
    0.080000    -0.020000    -0.030000
    0.010000    -0.040000     0.000000
    0.080000    -0.020000     0.030000
    0.000000    -0.040000     0.000000
   -0.080000    -0.020000    -0.030000
   -0.010000    -0.040000     0.000000
   -0.080000    -0.020000     0.030000
vibration    35
    0.000000    -0.270000     0.000000
   -0.190000     0.150000     0.000000
    0.120000     0.090000     0.000000
    0.000000    -0.320000     0.000000
   -0.120000     0.090000     0.000000
    0.190000     0.150000     0.000000
    0.000000     0.020000     0.000000
    0.000000    -0.010000     0.000000
    0.170000    -0.050000     0.000000
    0.250000     0.180000     0.000000
   -0.250000     0.180000     0.000000
   -0.170000    -0.050000     0.000000
    0.000000     0.290000     0.000000
    0.010000    -0.160000     0.000000
    0.110000     0.030000    -0.140000
   -0.060000     0.270000     0.000000
    0.110000     0.030000     0.140000
   -0.010000    -0.160000     0.000000
   -0.110000     0.030000    -0.140000
    0.060000     0.270000     0.000000
   -0.110000     0.030000     0.140000
vibration    36
    0.080000     0.000000     0.000000
    0.020000     0.070000     0.000000
   -0.090000    -0.050000     0.000000
   -0.160000     0.000000     0.000000
   -0.090000     0.050000     0.000000
    0.020000    -0.070000     0.000000
   -0.010000     0.000000     0.000000
   -0.020000     0.000000     0.000000
    0.310000    -0.080000     0.000000
    0.200000     0.120000     0.000000
    0.200000    -0.120000     0.000000
    0.310000     0.080000     0.000000
    0.240000     0.000000     0.000000
   -0.100000     0.060000     0.000000
    0.330000    -0.040000    -0.060000
   -0.040000    -0.210000     0.000000
    0.330000    -0.040000     0.060000
   -0.100000    -0.060000     0.000000
    0.330000     0.040000     0.060000
   -0.040000     0.210000     0.000000
    0.330000     0.040000    -0.060000
vibration    37
    0.000000    -0.040000     0.000000
    0.020000     0.010000     0.000000
   -0.030000     0.010000     0.000000
    0.000000    -0.030000     0.000000
    0.030000     0.010000     0.000000
   -0.020000     0.010000     0.000000
    0.000000     0.010000     0.000000
    0.000000     0.000000     0.000000
   -0.050000     0.060000     0.000000
    0.010000     0.030000     0.000000
   -0.010000     0.030000     0.000000
    0.050000     0.060000     0.000000
    0.000000     0.050000     0.000000
   -0.050000     0.040000     0.000000
    0.330000    -0.180000     0.040000
    0.060000    -0.450000     0.000000
    0.330000    -0.180000    -0.040000
    0.050000     0.040000     0.000000
   -0.330000    -0.180000     0.040000
   -0.060000    -0.450000     0.000000
   -0.330000    -0.180000    -0.040000
vibration    38
    0.000000     0.000000     0.000000
    0.000000     0.000000     0.000000
    0.000000     0.000000     0.000000
    0.000000     0.000000     0.000000
    0.000000     0.000000     0.000000
    0.000000     0.000000     0.000000
    0.000000     0.000000     0.000000
    0.000000     0.000000     0.000000
    0.000000     0.000000     0.000000
    0.000000     0.000000     0.020000
    0.000000     0.000000    -0.020000
    0.000000     0.000000     0.000000
    0.000000     0.000000     0.000000
    0.000000     0.000000     0.040000
    0.350000    -0.050000    -0.040000
    0.000000     0.000000    -0.500000
   -0.350000     0.050000    -0.040000
    0.000000     0.000000    -0.040000
    0.350000     0.050000     0.040000
    0.000000     0.000000     0.500000
   -0.350000    -0.050000     0.040000
vibration    39
    0.000000    -0.070000     0.000000
    0.160000     0.010000     0.000000
   -0.180000    -0.010000     0.000000
    0.000000    -0.060000     0.000000
    0.180000    -0.010000     0.000000
   -0.160000     0.010000     0.000000
    0.000000     0.020000     0.000000
    0.000000     0.000000     0.000000
   -0.160000     0.220000     0.000000
    0.240000     0.240000     0.000000
   -0.240000     0.240000     0.000000
    0.160000     0.220000     0.000000
    0.000000     0.040000     0.000000
    0.000000    -0.060000     0.000000
    0.010000     0.280000    -0.210000
   -0.020000     0.060000     0.000000
    0.010000     0.280000     0.210000
    0.000000    -0.060000     0.000000
   -0.010000     0.280000    -0.210000
    0.020000     0.060000     0.000000
   -0.010000     0.280000     0.210000
vibration    40
    0.040000     0.000000     0.000000
    0.000000     0.030000     0.000000
   -0.050000    -0.030000     0.000000
   -0.020000     0.000000     0.000000
   -0.050000     0.030000     0.000000
    0.000000    -0.030000     0.000000
    0.000000     0.000000     0.000000
   -0.010000     0.000000     0.000000
    0.120000    -0.030000     0.000000
    0.160000     0.090000     0.000000
    0.160000    -0.090000     0.000000
    0.120000     0.030000     0.000000
    0.050000     0.000000     0.000000
    0.030000    -0.070000     0.000000
   -0.200000     0.290000    -0.170000
   -0.060000     0.380000     0.000000
   -0.200000     0.290000     0.170000
    0.030000     0.070000     0.000000
   -0.200000    -0.290000     0.170000
   -0.060000    -0.380000     0.000000
   -0.200000    -0.290000    -0.170000
vibration    41
    0.000000     0.000000     0.000000
    0.000000     0.000000     0.000000
    0.000000     0.000000     0.000000
    0.000000     0.000000     0.000000
    0.000000     0.000000     0.000000
    0.000000     0.000000     0.000000
    0.000000     0.000000     0.000000
    0.000000     0.000000     0.000000
    0.000000     0.000000     0.000000
    0.000000     0.000000     0.030000
    0.000000     0.000000     0.030000
    0.000000     0.000000     0.000000
    0.000000     0.000000     0.020000
    0.000000     0.000000     0.040000
    0.340000    -0.050000    -0.040000
    0.000000     0.000000    -0.500000
   -0.350000     0.050000    -0.040000
    0.000000     0.000000     0.040000
   -0.350000    -0.050000    -0.040000
    0.000000     0.000000    -0.500000
    0.340000     0.050000    -0.040000
vibration    42
    0.000000    -0.030000     0.000000
    0.040000     0.010000     0.000000
   -0.060000    -0.010000     0.000000
    0.000000    -0.020000     0.000000
    0.060000    -0.010000     0.000000
   -0.040000     0.010000     0.000000
    0.000000     0.010000     0.000000
    0.000000     0.000000     0.000000
   -0.020000     0.050000     0.000000
    0.100000     0.080000     0.000000
   -0.100000     0.080000     0.000000
    0.020000     0.050000     0.000000
    0.000000     0.060000     0.000000
    0.030000     0.010000     0.000000
   -0.160000    -0.340000     0.270000
   -0.020000     0.210000     0.000000
   -0.160000    -0.340000    -0.270000
   -0.030000     0.010000     0.000000
    0.160000    -0.340000     0.270000
    0.020000     0.210000     0.000000
    0.160000    -0.340000    -0.270000
vibration    43
   -0.030000     0.000000     0.000000
    0.010000    -0.020000     0.000000
    0.020000     0.020000     0.000000
    0.000000     0.000000     0.000000
    0.020000    -0.020000     0.000000
    0.010000     0.020000     0.000000
    0.000000     0.000000     0.000000
    0.010000     0.000000     0.000000
   -0.080000     0.030000     0.000000
   -0.100000    -0.050000     0.000000
   -0.100000     0.050000     0.000000
   -0.080000    -0.030000     0.000000
   -0.050000     0.000000     0.000000
   -0.020000    -0.020000     0.000000
    0.200000     0.300000    -0.260000
    0.050000    -0.290000     0.000000
    0.200000     0.300000     0.260000
   -0.020000     0.020000     0.000000
    0.200000    -0.300000     0.260000
    0.050000     0.290000     0.000000
    0.200000    -0.300000    -0.260000
vibration    44
    0.180000     0.000000     0.000000
   -0.130000     0.090000     0.000000
   -0.060000    -0.080000     0.000000
    0.290000     0.000000     0.000000
   -0.060000     0.080000     0.000000
   -0.130000    -0.090000     0.000000
    0.000000     0.000000     0.000000
   -0.040000     0.000000     0.000000
    0.330000    -0.160000     0.000000
    0.360000     0.130000     0.000000
    0.360000    -0.130000     0.000000
    0.330000     0.160000     0.000000
   -0.190000     0.000000     0.000000
    0.000000     0.010000     0.000000
    0.110000    -0.010000    -0.010000
    0.060000    -0.280000     0.000000
    0.110000    -0.010000     0.010000
    0.000000    -0.010000     0.000000
    0.110000     0.010000     0.010000
    0.060000     0.280000     0.000000
    0.110000     0.010000    -0.010000
vibration    45
    0.000000    -0.370000     0.000000
   -0.130000     0.230000     0.000000
   -0.090000    -0.230000     0.000000
    0.000000     0.430000     0.000000
    0.090000    -0.230000     0.000000
    0.130000     0.230000     0.000000
    0.000000     0.020000     0.000000
    0.000000    -0.010000     0.000000
    0.320000     0.000000     0.000000
    0.290000    -0.050000     0.000000
   -0.290000    -0.050000     0.000000
   -0.320000     0.000000     0.000000
    0.000000    -0.100000     0.000000
    0.010000     0.020000     0.000000
   -0.010000     0.060000    -0.020000
    0.030000    -0.070000     0.000000
   -0.010000     0.060000     0.020000
   -0.010000     0.020000     0.000000
    0.010000     0.060000    -0.020000
   -0.030000    -0.070000     0.000000
    0.010000     0.060000     0.020000
vibration    46
    0.200000     0.000000     0.000000
   -0.310000     0.090000     0.000000
    0.310000     0.070000     0.000000
   -0.250000     0.000000     0.000000
    0.310000    -0.070000     0.000000
   -0.310000    -0.090000     0.000000
    0.000000     0.000000     0.000000
   -0.020000     0.000000     0.000000
    0.240000    -0.230000     0.000000
   -0.230000    -0.240000     0.000000
   -0.230000     0.240000     0.000000
    0.240000     0.230000     0.000000
    0.060000     0.000000     0.000000
    0.010000    -0.010000     0.000000
   -0.040000     0.050000    -0.040000
    0.000000     0.070000     0.000000
   -0.040000     0.050000     0.040000
    0.010000     0.010000     0.000000
   -0.040000    -0.050000     0.040000
    0.000000    -0.070000     0.000000
   -0.040000    -0.050000    -0.040000
vibration    47
   -0.150000     0.000000     0.000000
   -0.010000     0.000000     0.000000
    0.010000     0.000000     0.000000
   -0.010000     0.000000     0.000000
    0.010000     0.000000     0.000000
   -0.010000     0.000000     0.000000
    0.810000     0.000000     0.000000
   -0.570000     0.000000     0.000000
   -0.010000    -0.010000     0.000000
    0.000000     0.000000     0.000000
    0.000000     0.000000     0.000000
   -0.010000     0.010000     0.000000
    0.010000     0.000000     0.000000
    0.000000     0.000000     0.000000
    0.000000     0.000000     0.010000
    0.000000     0.000000     0.000000
    0.000000     0.000000    -0.010000
    0.000000     0.000000     0.000000
    0.000000     0.000000    -0.010000
    0.000000     0.000000     0.000000
    0.000000     0.000000     0.010000
vibration    48
    0.000000     0.000000     0.000000
    0.000000     0.000000     0.000000
    0.000000     0.000000     0.000000
    0.000000     0.000000     0.000000
    0.000000     0.000000     0.000000
    0.000000     0.000000     0.000000
    0.000000     0.000000     0.000000
    0.000000     0.000000     0.000000
    0.000000     0.000000     0.000000
    0.010000    -0.010000     0.000000
   -0.010000    -0.010000     0.000000
    0.000000     0.000000     0.000000
    0.000000     0.000000     0.000000
    0.000000    -0.040000     0.000000
    0.100000     0.240000     0.390000
   -0.220000    -0.050000     0.000000
    0.100000     0.240000    -0.380000
    0.000000    -0.040000     0.000000
   -0.100000     0.250000     0.400000
    0.230000    -0.050000     0.000000
   -0.100000     0.250000    -0.390000
vibration    49
    0.000000     0.000000     0.000000
    0.000000     0.000000     0.000000
    0.000000     0.000000     0.000000
    0.000000     0.000000     0.000000
    0.000000     0.000000     0.000000
    0.000000     0.000000     0.000000
    0.000000     0.000000     0.000000
    0.000000     0.000000     0.000000
    0.000000     0.000000     0.000000
    0.000000     0.010000     0.000000
    0.000000     0.000000     0.000000
    0.000000     0.000000     0.000000
    0.000000     0.000000     0.000000
    0.000000     0.040000     0.000000
   -0.100000    -0.250000    -0.400000
    0.230000     0.050000     0.000000
   -0.100000    -0.250000     0.390000
    0.000000    -0.040000     0.000000
   -0.100000     0.250000     0.390000
    0.220000    -0.050000     0.000000
   -0.100000     0.240000    -0.380000
vibration    50
    0.000000     0.000000     0.000000
    0.000000     0.000000     0.000000
    0.000000     0.000000     0.000000
    0.000000     0.000000     0.000000
    0.000000     0.000000     0.000000
    0.000000     0.000000     0.000000
    0.000000     0.000000     0.000000
    0.000000     0.000000     0.000000
    0.000000     0.000000     0.000000
    0.000000     0.000000     0.000000
    0.000000     0.000000     0.000000
    0.000000     0.000000     0.000000
    0.000000     0.000000     0.000000
    0.000000     0.000000    -0.060000
    0.110000     0.260000     0.370000
    0.000000     0.000000    -0.020000
   -0.110000    -0.260000     0.380000
    0.000000     0.000000     0.070000
    0.120000    -0.290000    -0.420000
    0.000000     0.000000     0.020000
   -0.120000     0.290000    -0.420000
vibration    51
    0.000000     0.000000     0.000000
    0.000000     0.000000     0.000000
    0.000000     0.000000     0.000000
    0.000000     0.000000     0.000000
    0.000000     0.000000     0.000000
    0.000000     0.000000     0.000000
    0.000000     0.000000     0.000000
    0.000000     0.000000     0.000000
    0.000000     0.000000     0.000000
    0.000000     0.000000     0.000000
    0.000000     0.000000     0.000000
    0.000000     0.000000     0.000000
    0.000000     0.000000     0.000000
    0.000000     0.000000     0.070000
   -0.120000    -0.290000    -0.420000
    0.000000     0.000000     0.020000
    0.120000     0.290000    -0.420000
    0.000000     0.000000     0.060000
    0.110000    -0.260000    -0.370000
    0.000000     0.000000     0.020000
   -0.110000     0.260000    -0.380000
vibration    52
    0.000000     0.000000     0.000000
    0.000000     0.000000     0.000000
    0.000000     0.000000     0.000000
    0.000000     0.000000     0.000000
    0.000000     0.000000     0.000000
    0.000000     0.000000     0.000000
    0.000000     0.000000     0.000000
    0.000000     0.000000     0.000000
    0.000000     0.000000     0.000000
    0.010000    -0.020000     0.000000
   -0.010000    -0.020000     0.000000
    0.000000     0.000000     0.000000
    0.000000     0.000000     0.000000
   -0.060000    -0.020000     0.000000
    0.020000     0.080000     0.130000
    0.660000     0.130000     0.000000
    0.020000     0.080000    -0.130000
    0.060000    -0.020000     0.000000
   -0.020000     0.080000     0.130000
   -0.650000     0.130000     0.000000
   -0.020000     0.080000    -0.130000
vibration    53
    0.000000     0.000000     0.000000
    0.000000     0.000000     0.000000
    0.000000     0.000000     0.000000
    0.000000     0.000000     0.000000
    0.000000     0.000000     0.000000
    0.000000     0.000000     0.000000
    0.000000     0.000000     0.000000
    0.000000     0.000000     0.000000
    0.000000     0.000000     0.000000
    0.010000    -0.010000     0.000000
    0.010000     0.010000     0.000000
    0.000000     0.000000     0.000000
    0.000000     0.000000     0.000000
   -0.060000    -0.020000     0.000000
    0.020000     0.080000     0.130000
    0.650000     0.130000     0.000000
    0.020000     0.080000    -0.130000
   -0.060000     0.020000     0.000000
    0.020000    -0.080000    -0.130000
    0.660000    -0.130000     0.000000
    0.020000    -0.080000     0.130000
vibration    54
    0.000000     0.000000     0.000000
   -0.010000    -0.010000     0.000000
    0.000000     0.000000     0.000000
    0.000000     0.000000     0.000000
    0.010000     0.020000     0.000000
    0.040000    -0.070000     0.000000
    0.000000     0.000000     0.000000
    0.000000     0.000000     0.000000
    0.060000     0.100000     0.000000
    0.010000    -0.010000     0.000000
   -0.160000    -0.290000     0.000000
   -0.460000     0.810000     0.000000
    0.000000     0.000000     0.000000
    0.000000     0.000000     0.000000
    0.000000     0.000000     0.000000
    0.000000     0.000000     0.000000
    0.000000     0.000000     0.000000
    0.000000     0.000000     0.000000
    0.000000     0.000000     0.000000
    0.010000     0.000000     0.000000
    0.000000     0.000000     0.000000
vibration    55
    0.000000     0.000000     0.000000
   -0.040000    -0.070000     0.000000
   -0.010000     0.030000     0.000000
    0.000000     0.000000     0.000000
    0.000000     0.000000     0.000000
    0.000000     0.010000     0.000000
    0.000000     0.000000     0.000000
    0.000000     0.000000     0.000000
    0.460000     0.810000     0.000000
    0.160000    -0.300000     0.000000
    0.030000     0.060000     0.000000
    0.050000    -0.090000     0.000000
    0.000000     0.000000     0.000000
    0.000000     0.000000     0.000000
    0.000000     0.000000     0.000000
   -0.010000     0.000000     0.000000
    0.000000     0.000000     0.000000
    0.000000     0.000000     0.000000
    0.000000     0.000000     0.000000
    0.000000     0.000000     0.000000
    0.000000     0.000000     0.000000
vibration    56
    0.000000     0.000000     0.000000
   -0.010000    -0.020000     0.000000
    0.030000    -0.050000     0.000000
    0.000000     0.000000     0.000000
   -0.030000    -0.050000     0.000000
    0.010000    -0.020000     0.000000
    0.000000     0.000000     0.000000
    0.000000     0.000000     0.000000
    0.110000     0.190000     0.000000
   -0.320000     0.580000     0.000000
    0.330000     0.590000     0.000000
   -0.110000     0.190000     0.000000
    0.000000     0.000000     0.000000
    0.000000     0.000000     0.000000
    0.000000     0.000000     0.010000
    0.010000     0.000000     0.000000
    0.000000     0.000000    -0.010000
    0.000000     0.000000     0.000000
    0.000000     0.000000     0.010000
   -0.010000     0.000000     0.000000
    0.000000     0.000000    -0.010000
vibration    57
    0.000000     0.000000     0.000000
   -0.010000    -0.020000     0.000000
    0.030000    -0.050000     0.000000
    0.000000     0.000000     0.000000
    0.030000     0.050000     0.000000
   -0.010000     0.020000     0.000000
    0.000000     0.000000     0.000000
    0.000000     0.000000     0.000000
    0.130000     0.220000     0.000000
   -0.320000     0.580000     0.000000
   -0.320000    -0.570000     0.000000
    0.120000    -0.210000     0.000000
    0.000000     0.000000     0.000000
    0.000000     0.000000     0.000000
    0.000000     0.000000     0.010000
    0.010000     0.000000     0.000000
    0.000000     0.000000    -0.010000
    0.000000     0.000000     0.000000
    0.000000     0.000000    -0.010000
    0.010000     0.000000     0.000000
    0.000000     0.000000     0.010000
