# Supplementary material for: Quantum Quality with Classical Cost: Ab Initio Nonadiabatic Dynamics Simulations Using the Mapping Approach to Surface Hopping
Source: J Phys Chem Lett. 2024 May 23;15(22):5814–23. doi: 10.1021/acs.jpclett.4c00535 (PMC11163471; doi:10.1021/acs.jpclett.4c00535)
Supplement: Supplementary file 1 — jz4c00535_si_001.zip [file jz4c00535_si_001.zip › SI/fulvene.molden]

[Molden Format]
[Molpro variables]
_NUMVAR=  803.0000000000000    
_AVOGAD= 0.6022136736000000E+24
_BOLTZ= 0.1380658000000000E-22
_CLIGHT=  29979245800.00000    
_EV2006= 0.3674930886769165E-01
_EV= 0.3674932534394180E-01
_ENULL= 0.8854187817000000E-11
_KJOULE= 0.3808798324128737E-03
_KJOULE/MOL= 0.3808798324128737E-03
_CM= 0.4556335267302901E-05
_CM-1= 0.4556335267302901E-05
_DEB2SI= 0.3335641000000000E-29
_AMU2AU=  1822.888390000000    
_KCAL= 0.1593601117815568E-02
_KCAL/MOL= 0.1593601117815568E-02
_KELVIN2006= 0.3166828861084835E-05
_KELVIN= 0.3166814820820034E-05
_JOULE= 0.4359748200000000E-17
_HERTZ2006= 0.1519829850815779E-15
_HERTZ= 0.1519829846011223E-15
_HZ2006= 0.1519829850815779E-15
_HZ= 0.1519829846011223E-15
_JPCAL=  4.184000000000000    
_PLANCK= 0.6626075540000000E-33
_TOA2006= 0.5291772490000000    
_TOA= 0.5291772090000000    
_TOANG2006= 0.5291772490000000    
_TOANG= 0.5291772090000000    
_TORAD= 0.1745329251994330E-01
_TOCM=  219474.6306700000    
_TODEBYE=  2.541580000000000    
_TOEV2006=  27.21139610000000    
_TOE= 0.4803242000000000E-09
_TOEV=  27.21138390000000    
_TOHERTZ2006=  6579683899900000.    
_TOHERTZ=  6579683920700000.    
_TOHZ2006=  6579683899900000.    
_TOHZ=  6579683920700000.    
_TOK2006=  315773.3000000000    
_TOK=  315774.7000000000    
_TOKCAL=  627.5096000000000    
_TOKELVIN2006=  315773.3000000000    
_TOKELVIN=  315774.7000000000    
_TOKJ=  2625.500000000000    
_TOKJOULE=  2625.500000000000    
_TOKG= 0.1660565586000000E-26
_ANG2006=  1.889725988578923    
_ANG=  1.889726131421507    
_ANGSTROM2006=  1.889725988578923    
_ANGSTROM=  1.889726131421507    
_RPAREF=  0.000000000000000    
_RPADISS=  0.000000000000000    
_IGNORE_UNDEF=  2.000000000000000    
_STRICTCHECK=  0.000000000000000    
_SEW_ONEEL=  0.000000000000000    
_CPPDONE=FALSE
_DKROLL_DONE=  0.000000000000000    
_FOCKDONE=FALSE
_GRADONE=FALSE
_HESSDONE=TRUE
_INTDONE=TRUE
_SCFDONE=FALSE
_MODUL_CUDA=FALSE
_MODUL_SLATER=FALSE
_MODUL_MRCC=FALSE
_MODUL_NBO6=FALSE
_MODUL_NECI=TRUE
_MRCC_EXEC=
_FITC_AO_SAVED=FALSE
_FITC_MO_SAVED=FALSE
_SHARED_FS=TRUE
_LSTYP=SEWARD
_INTYP=INTS
_GEOMTYP=ZMAT
_GRADTYP=ALASKA
_DIRECT=FALSE
_DKROLL=FALSE
_DKHO= -1.000000000000000    
_DKHP= -1.000000000000000    
_SYNCM=  0.000000000000000    
_DFTNAME=  0.000000000000000    
_DFTFUNC=  0.000000000000000    
_BASIS=6-31G*
_BASISSETS=
_ZSIGNX=
_ZSIGNY=
_ZSIGNZ=
_ZCENTRE=
_ZSYMEL=
_ZPLANE=
_ZUNIT=ANG
_ZORIENT=  1.000000000000000    
_CHARGE=  1.000000000000000    
_SCFCHARGE=  1.000000000000000    
_MCCHARGE=  1.000000000000000    
_CICHARGE=  1.000000000000000    
_CCCHARGE=  1.000000000000000    
_NELEC=  42.00000000000000    
!NELEC=  42.00000000000000    
_SCFNELEC=  42.00000000000000    
_MCNELEC=  42.00000000000000    
_CINELEC=  42.00000000000000    
_CCNELEC=  42.00000000000000    
_SPIN=  42.00000000000000    
!SPIN=  0.000000000000000    
_SCFSPIN=  0.000000000000000    
_MCSPIN=  0.000000000000000    
_CISPIN=  0.000000000000000    
_CCSPIN=  0.000000000000000    
_STATE=  0.000000000000000    
_SCFSTATE=  0.000000000000000    
_MCSTATE=  0.000000000000000    
_CISTATE=  0.000000000000000    
_SYMMETRY=  0.000000000000000    
!SYMMETRY=  0.000000000000000    
_SCFSYMMETRY=  0.000000000000000    
_MCSYMMETRY=  0.000000000000000    
_CISYMMETRY=  0.000000000000000    
_CCSYMMETRY=  0.000000000000000    
_SCFSYMM=  0.000000000000000    
_MCSYMM=  0.000000000000000    
_CISYMM=  0.000000000000000    
_CCSYMM=  0.000000000000000    
_SCFSYM=  0.000000000000000    
_MCSYM=  0.000000000000000    
_CISYM=  0.000000000000000    
_CCSYM=  0.000000000000000    
_WEIGHT=  0.000000000000000    
_MCWEIGHT=  0.000000000000000    
_LQUANT=  0.000000000000000    
_MCLQUANT=  0.000000000000000    
_OPTCONV= 0.2279115007114321E-02
_QSDSTEP=  0.000000000000000    
_QSDIRC=  0.000000000000000    
_PROGRAM=FREQ
_CPUSTEP=  0.000000000000000    
_SYSSTEP=  0.000000000000000    
_WALLSTEP=  0.000000000000000    
!PERT=  0.000000000000000    
!DFMP2=  0.000000000000000    
!DFSCF=  0.000000000000000    
!DFHFENERG=  0.000000000000000    
!SCSGRD=  0.000000000000000    
_ATCHARGE=  0.000000000000000    
_BASINP=  610.0000000000000    
_CARTESIAN=  610.0000000000000    
_CFIT=  610.0000000000000    
_CFIT_FRED=  610.0000000000000    
_CFIT_FRED_THR=  610.0000000000000    
_CHII2=  610.0000000000000    
_CHIRS=  610.0000000000000    
_COEFF=  610.0000000000000    
_CPU2IDX_CFIT=  610.0000000000000    
_CPU3IDX_CFIT=  610.0000000000000    
_CPUASMBL_CFIT=  610.0000000000000    
_CPUBLAS1=  610.0000000000000    
_CPUBLAS2=  610.0000000000000    
_CPUBLAS3=  610.0000000000000    
_CPUINT_DTRAF=  610.0000000000000    
_CPUSOLVE_CFIT=  610.0000000000000    
_CPUTOT=  1182.380000000000    
_CPUTR1_CFIT=  1182.380000000000    
_CPUTR2_CFIT=  1182.380000000000    
_CPUINV_CFIT=  1182.380000000000    
_CPUFIT_CFIT=  1182.380000000000    
_CPUTRANS_CFIT=  1182.380000000000    
_CPUSCREEN_CFIT=  1182.380000000000    
_CPUTRANS_DTRAF=  1182.380000000000    
_CPUTRA_DTRAF=  1182.380000000000    
_CPUTRIPL=  1182.380000000000    
_SYSTRIPL=  1182.380000000000    
_WALLTRIPL=  1182.380000000000    
_CPUCCSD=  1182.380000000000    
_SYSCCSD=  1182.380000000000    
_WALLCCSD=  1182.380000000000    
_CPUSORT= 0.4600000000000364    
_SYSSORT= 0.7000000000000739E-01
_WALLSORT= 0.5999999977648258    
_CPUF12= 0.5999999977648258    
_SYSF12= 0.5999999977648258    
_WALLF12= 0.5999999977648258    
_CPUF12B= 0.5999999977648258    
_SYSF12B= 0.5999999977648258    
_WALLF12B= 0.5999999977648258    
_CPUTRANS= 0.5999999977648258    
_SYSTRANS= 0.5999999977648258    
_WALLTRANS= 0.5999999977648258    
_CPU2EXT= 0.5999999977648258    
_CPU3EXT= 0.5999999977648258    
_CPU4EXT= 0.5999999977648258    
_WALL2EXT= 0.5999999977648258    
_WALL3EXT= 0.5999999977648258    
_WALL4EXT= 0.5999999977648258    
_DALTON= 0.5999999977648258    
_DARW= 0.5999999977648258    
_DECAY= 0.5999999977648258    
_DELE_CFIT= 0.5999999977648258    
_DELG_CFIT= 0.5999999977648258    
_DELTA= 0.5999999977648258    
_DFTEXFAC= 0.5999999977648258    
_DFTFAC= 0.5999999977648258    
_DFTFUN= 0.5999999977648258    
_DFTFUNS= 0.5999999977648258    
_DMEX= 0.5999999977648258    
_DMEY= 0.5999999977648258    
_DMEZ= 0.5999999977648258    
_DMNX= 0.5999999977648258    
_DMNY= 0.5999999977648258    
_DMNZ= 0.5999999977648258    
_DMSCF= 0.5999999977648258    
_DMSCF_Efield= 0.5999999977648258    
_DMSCF_I= 0.5999999977648258    
_DMSCF_J= 0.5999999977648258    
_DMSCF_K= 0.5999999977648258    
_DMSCF_N1= 0.5999999977648258    
_DMSCF_N2= 0.5999999977648258    
_DMSCF_NUC= 0.5999999977648258    
_DMSCF_T= 0.5999999977648258    
_DMSCF_V= 0.5999999977648258    
_DMX=-0.2663598573911941E-01
_DMY= 0.1291292318880437    
_DMZ=-0.1901470235723624E-02
_DMX_SCF=-0.1901470235723624E-02
_DMY_SCF=-0.1901470235723624E-02
_DMZ_SCF=-0.1901470235723624E-02
_DMZCOR=-0.1901470235723624E-02
_DM_RHO1=-0.1901470235723624E-02
_DM_RVAL=-0.1901470235723624E-02
_DUMMYATOMS=-0.1901470235723624E-02
_FREQUENCIES= 0.6783572266657516E-04
_EDISP= 0.6783572266657516E-04
_EEDISP= 0.6783572266657516E-04
_EINTRA= 0.6783572266657516E-04
_EINTRA_R12= 0.6783572266657516E-04
_EINTER_R12= 0.6783572266657516E-04
_EHOMO= 0.6783572266657516E-04
_EIONIC= 0.6783572266657516E-04
_ELUMO= 0.6783572266657516E-04
_EMP2= 0.6783572266657516E-04
_EMP2_SING= 0.6783572266657516E-04
_EMP2_TRIP= 0.6783572266657516E-04
_EMP2_SINGLES= 0.6783572266657516E-04
_EMP2_SINGLES_D= 0.6783572266657516E-04
_EMP2_SCS= 0.6783572266657516E-04
_EMP2_STRONG= 0.6783572266657516E-04
_EMP2_CLOSE= 0.6783572266657516E-04
_EMP2_WEAK= 0.6783572266657516E-04
_EMP2_DIST= 0.6783572266657516E-04
_ECSING= 0.6783572266657516E-04
_ECTRIP= 0.6783572266657516E-04
_ECSINGLES= 0.6783572266657516E-04
_EF12= 0.6783572266657516E-04
_EF12_SING= 0.6783572266657516E-04
_EF12_TRIP= 0.6783572266657516E-04
_ECSING_F12= 0.6783572266657516E-04
_ECTRIP_F12= 0.6783572266657516E-04
_EF12_RHFRELAX= 0.6783572266657516E-04
_EF12_RHFRELAX_C= 0.6783572266657516E-04
_EF12_CONVSUPPRS= 0.6783572266657516E-04
_EF12_CONVSUPPRT= 0.6783572266657516E-04
_EF12_SINGLES= 0.6783572266657516E-04
_EF12_SINGLES_C= 0.6783572266657516E-04
_EF12_SCS= 0.6783572266657516E-04
_EF12_STRONG= 0.6783572266657516E-04
_EF12_CLOSE= 0.6783572266657516E-04
_EF12_WEAK= 0.6783572266657516E-04
_EF12_DIST= 0.6783572266657516E-04
_EF12S= 0.6783572266657516E-04
_EF12S_SING= 0.6783572266657516E-04
_EF12S_TRIP= 0.6783572266657516E-04
_EF12S_SCS= 0.6783572266657516E-04
_EF12S_STRONG= 0.6783572266657516E-04
_EF12S_CLOSE= 0.6783572266657516E-04
_EF12S_WEAK= 0.6783572266657516E-04
_EF12S_DIST= 0.6783572266657516E-04
_EF12D= 0.6783572266657516E-04
_EF12D_SING= 0.6783572266657516E-04
_EF12D_TRIP= 0.6783572266657516E-04
_EF12D_SCS= 0.6783572266657516E-04
_EF12D_STRONG= 0.6783572266657516E-04
_EF12D_CLOSE= 0.6783572266657516E-04
_EF12D_WEAK= 0.6783572266657516E-04
_EF12D_DIST= 0.6783572266657516E-04
_EF12F= 0.6783572266657516E-04
_EF12F_SING= 0.6783572266657516E-04
_EF12F_TRIP= 0.6783572266657516E-04
_EF12F_SCS= 0.6783572266657516E-04
_EF12F_STRONG= 0.6783572266657516E-04
_EF12F_CLOSE= 0.6783572266657516E-04
_EF12F_WEAK= 0.6783572266657516E-04
_EF12F_DIST= 0.6783572266657516E-04
_EMP2R12_2AD= 0.6783572266657516E-04
_EMP2R12_2A= 0.6783572266657516E-04
_EMP2R12_2AP= 0.6783572266657516E-04
_EMP2R12_2SAD= 0.6783572266657516E-04
_EMP2R12_2SA= 0.6783572266657516E-04
_EMP2R12_2SAP= 0.6783572266657516E-04
_EMP2R12_2B= 0.6783572266657516E-04
_EMP2_R12= 0.6783572266657516E-04
_EMP2_R12_A= 0.6783572266657516E-04
_EMP2_R12_AP= 0.6783572266657516E-04
_EMP2_R12_AD= 0.6783572266657516E-04
_EMP2_R12_2A= 0.6783572266657516E-04
_EMP2_R12_2SA= 0.6783572266657516E-04
_EMP2_R12_2SAP= 0.6783572266657516E-04
_EMP2_R12_2SAD= 0.6783572266657516E-04
_EMP2_R12_2AP= 0.6783572266657516E-04
_EMP2_R12_DIAG= 0.6783572266657516E-04
_EMP2_R12_STRONG= 0.6783572266657516E-04
_EMP2_R12_CLOSE= 0.6783572266657516E-04
_EMP2_R12_WEAK= 0.6783572266657516E-04
_EMP2_R12_DIST= 0.6783572266657516E-04
_EMP2_R12_SING= 0.6783572266657516E-04
_EMP2_R12_TRIP= 0.6783572266657516E-04
_EMP2_R12_SCS= 0.6783572266657516E-04
_EMP2R= 0.6783572266657516E-04
_EMP3= 0.6783572266657516E-04
_EMP3R= 0.6783572266657516E-04
_EMP4= 0.6783572266657516E-04
_ENERGC= 0.6783572266657516E-04
_ENERGCL= 0.6783572266657516E-04
_ENERG_CC= 0.6783572266657516E-04
_ENERG_CV= 0.6783572266657516E-04
_ENERG_VV= 0.6783572266657516E-04
_ENERGD= 0.6783572266657516E-04
_ENERGD0= 0.6783572266657516E-04
_ENERGD1= 0.6783572266657516E-04
_ENERGD2= 0.6783572266657516E-04
_ENERGD3= 0.6783572266657516E-04
_ENERGD4= 0.6783572266657516E-04
_ENERGP= 0.6783572266657516E-04
_ENERGP0= 0.6783572266657516E-04
_ENERGP1= 0.6783572266657516E-04
_ENERGP2= 0.6783572266657516E-04
_ENERGP3= 0.6783572266657516E-04
_ENERGP4= 0.6783572266657516E-04
_ENERGR= 0.6783572266657516E-04
_ENERGRR= 0.6783572266657516E-04
_ENERGS= 0.6783572266657516E-04
_ENERGT= 0.6783572266657516E-04
_ENERGU= 0.6783572266657516E-04
_ENERGW= 0.6783572266657516E-04
_ENERGY= -230.7223115614149    
_ECORR= -230.7223115614149    
_ECORR_SZABO= -230.7223115614149    
_ECORR_TILDE= -230.7223115614149    
_ECORR_ACFDT= -230.7223115614149    
_ECORR_ACFDX= -230.7223115614149    
_ECORR_DBAR= -230.7223115614149    
_ECORR_DBAX= -230.7223115614149    
_ECORR_RCCD= -230.7223115614149    
_ECORR_DRCCD= -230.7223115614149    
_ECORR_SOSEX= -230.7223115614149    
_ECORR_PLASM= -230.7223115614149    
_ECORR_LOGM= -230.7223115614149    
_ECORR_LSOX= -230.7223115614149    
_ECORR_LRPA= -230.7223115614149    
_ENERGY_MP= -230.7223115614149    
_ECBS= -230.7223115614149    
_ECBSD= -230.7223115614149    
_ENUC=  200.5406209262515    
_EPDIST=  200.5406209262515    
_EPDIST_SING=  200.5406209262515    
_EPDIST_TRIP=  200.5406209262515    
_EPDIST_R12=  200.5406209262515    
_EPDIST_SING_R12=  200.5406209262515    
_EPDIST_TRIP_R12=  200.5406209262515    
_EPSUM=  200.5406209262515    
_EPSUM_R12=  200.5406209262515    
_EPS1= -11.22554979696114    
_EPS2= -11.22554979696114    
_EPS3= -11.22554979696114    
_EPS4= -11.22554979696114    
_EPS5= -11.22554979696114    
_EPS6= -11.22554979696114    
_EPS7= -11.22554979696114    
_EPS8= -11.22554979696114    
_EREL= -11.22554979696114    
_FLOPBLAS1= -11.22554979696114    
_FLOPBLAS2= -11.22554979696114    
_FLOPBLAS3= -11.22554979696114    
_FLOPDGM= -11.22554979696114    
_FLOPDGV= -11.22554979696114    
_FLOPMXM= -11.22554979696114    
_FLOPMXV= -11.22554979696114    
_FREQSTEP=  73.00000000000000    
!RS2GRSTATE=  73.00000000000000    
!RS2GRSYM=  73.00000000000000    
_GRADENERG= -230.7223104104810    
_GRADEXFAC= -230.7223104104810    
_GRADMETHOD=TRUE
_NMRMETHOD=  0.000000000000000    
_GRADRECORD=  0.000000000000000    
_VIRIAL= 0.1070781398196752E-03
_GRADX= 0.1070781398196752E-03
_GRADY= 0.1070781398196752E-03
_GRADZ= 0.1070781398196752E-03
_GRADVAR= 0.1070781398196752E-03
_GRID= 0.1070781398196752E-03
_GRID_FREEZE= 0.1070781398196752E-03
!GRID_FREEZE= -1.000000000000000    
!GRIDREC= -1.000000000000000    
_GRID_WEIGHT_CUT= -1.000000000000000    
_GRID_BLOCKSIZE= -1.000000000000000    
_GRID_SPARSITY= -1.000000000000000    
_GRID_RMAX= -1.000000000000000    
_GTOTAL= -1.000000000000000    
_HDIA= -1.000000000000000    
_HDIACI= -1.000000000000000    
_HEAT= -1.000000000000000    
_HTOTAL= -1.000000000000000    
_INCR_CORR= -1.000000000000000    
_INCR_COUNT= -1.000000000000000    
_INCR_READY= -1.000000000000000    
_ISCHI= -1.000000000000000    
_ITERATIONS=  1.000000000000000    
!INTCACHE=  1.000000000000000    
_KFIT=  1.000000000000000    
_LASTNELEC=  6.000000000000000    
_LASTSPIN=  0.000000000000000    
_LASTSYM=  1.000000000000000    
_LL=  1.000000000000000    
_MASSV=  1.000000000000000    
_MIN_ITER=  1.000000000000000    
_MIXANG=  1.000000000000000    
_MIXANGCI=  1.000000000000000    
_MPP_PROG=  0.000000000000000    
_MSENERGY=  0.000000000000000    
_NACME=  0.000000000000000    
_NBAS_CFIT=  0.000000000000000    
_NEWREC=  0.000000000000000    
_NGRID=  0.000000000000000    
_NPROC_MPP=  1.000000000000000    
_NPROC_MPPX=  1.000000000000000    
_NPROC_SMP=  1.000000000000000    
_NUMSTEP=  0.000000000000000    
_OPNUC=  0.000000000000000    
_OPTCONVMX= 0.1880185634683701E-02
_OPTCONVRMS= 0.6579238314357786E-03
_OPTGRAD= 0.2268312428044312E-03
_OPTGRADMX= 0.1387160722647311E-03
_OPTGRADRMS= 0.7561041426814375E-05
_OPTRMSMAX= 0.7561041426814375E-05
_OPTSTEP=  15.00000000000000    
_ORBITAL=  2140.200000000000    
_PAOINT_CFIT=  2140.200000000000    
_PENALTY=  2140.200000000000    
_PH1INT_CFIT=  2140.200000000000    
_PH1VEC_CFIT=  2140.200000000000    
_PH2INT_CFIT=  2140.200000000000    
_PHASE=  2140.200000000000    
_PI=  3.141592653589793    
_PMOINT_CFIT=  3.141592653589793    
_PMOVEC_CFIT=  3.141592653589793    
_POISSON_ECORR=  3.141592653589793    
_POISSON_ERROR=  3.141592653589793    
_POLXX=  3.141592653589793    
_POLXY=  3.141592653589793    
_POLXZ=  3.141592653589793    
_POLYY=  3.141592653589793    
_POLYZ=  3.141592653589793    
_POLZZ=  3.141592653589793    
_POLYX=  3.141592653589793    
_POLZX=  3.141592653589793    
_POLZY=  3.141592653589793    
_POVINT_CFIT=  3.141592653589793    
_ROOT=  3.141592653589793    
_RPDIST=  3.141592653589793    
_RPMIN=  3.141592653589793    
_RPMAX=  3.141592653589793    
_EPCON=  3.141592653589793    
_ECDIAG=  3.141592653589793    
_EPDIAG=  3.141592653589793    
!MCACT=  6.000000000000000    
!MCCLOSED=  18.00000000000000    
!MCFREEZE=  0.000000000000000    
!MCMS2=  0.000000000000000    
!MCNEL=  6.000000000000000    
!MCNSTSYM=  1.000000000000000    
!MCSTATE=  2.000000000000000    
!MCSYM=  1.000000000000000    
!MCWEIGHT= 0.5000000000000000    
_SEIG_MIN= 0.1186342034194878E-02
_SEWPROP=TRUE
_SMAT=TRUE
_SMATCI=TRUE
_SSQUARED=TRUE
_STATUS=  1.000000000000000    
_SYSBLAS1=  1.000000000000000    
_SYSBLAS2=  1.000000000000000    
_SYSBLAS3=  1.000000000000000    
_SYSTEM_RC=  1.000000000000000    
_SYSTOT=  85.90000000000001    
_T1DIAG=  85.90000000000001    
_D1DIAG=  85.90000000000001    
_TASK=  85.90000000000001    
_TROV=  85.90000000000001    
_HMAT=  85.90000000000001    
_UMAT=  85.90000000000001    
_UMATCI=  85.90000000000001    
_VERSION=  2012001.000000000    
_WALLBLAS1=  2012001.000000000    
_WALLBLAS2=  2012001.000000000    
_WALLBLAS3=  2012001.000000000    
_WALLTOT=  1348.800000000000    
_ZPE= 0.1031362458724821    
!DFBASIS_COUL= 0.1031362458724821    
!DFBASIS_EXCH= 0.1031362458724821    
!DFBASIS_MP2= 0.1031362458724821    
!DFBASIS_MC= 0.1031362458724821    
!DFBASIS_F12K= 0.1031362458724821    
!DFBASIS_CCSD= 0.1031362458724821    
!RIBASIS_MP2= 0.1031362458724821    
!RIBASIS_EXCH= 0.1031362458724821    
_DATE=07-Nov-23
_LASTORB=MCSCF
_MACHINE=Linux-4.12.14-122.179-default/cobra01(x86_64) 64 bit serial version
_METHODC=
_METHODT=
_OUTPUT=/cobra/ptmp/atkelly/Fulvene/FSSH/Freq/MOLPRO.xml
_PGROUP=C1
_SEMI=
_TIME=14:56:29
_ANSATZ=
_LIBMOL=/cobra/u/atkelly/projects/molpro/molpro_2012.1/lib/
_VDIAG=
_UDIAG=
!AOINTADDSC=
_TRANSFORM_FORCE=
_SOLVE_ITER=
_VSCF_FREQ=
_VMCSCF_FREQ=
_VCI_FREQ=
_VMP2_FREQ=
_VSCF_INTENS=
_VMCSCF_INTENS=
_VCI_INTENS=
_VMP2_INTENS=
_VIB_PROG=
!EREF=
!VIBCNT=  0.000000000000000    
!RGHFCNT=  0.000000000000000    
!SURFREC=  0.000000000000000    
!POLYREC=  0.000000000000000    
!DIPREC=  0.000000000000000    
!VSCFREC=  0.000000000000000    
!VCIREC=  0.000000000000000    
!PVCIREC=  0.000000000000000    
!VMP2REC=  0.000000000000000    
!VMCSCFREC=  0.000000000000000    
!VMRCIREC=  0.000000000000000    
!VIBINFO=  0.000000000000000    
!GAREC=  0.000000000000000    
!SCFORB=  0.000000000000000    
!MCORB=  21402.00000000000    
!CIOCC=  21402.00000000000    
!CICORE=  21402.00000000000    
!CICLOS=  21402.00000000000    
!UNO_OCC=  21402.00000000000    
!UNO_CLOSED=  21402.00000000000    
!CINSTSYM=  21402.00000000000    
!CIISTSYM=  21402.00000000000    
!CIISTMS2=  21402.00000000000    
!CIISTNEL=  21402.00000000000    
!CIMS2=  21402.00000000000    
!NEWMOL=  0.000000000000000    
!NEWSYM=  0.000000000000000    
!NEWORIENT=  0.000000000000000    
_SLFILES=slscratch
_NGSSTO=  9.000000000000000    
_SIN=SIN
_COS=COS
_TAN=TAN
_ACOS=ACOS
_ASIN=ASIN
_ATAN=ATAN
_COSH=COSH
_SINH=SINH
_TANH=TANH
_ABS=ABS
_MOD=MOD
_ERF=ERF
_REFC=REFC
_ERFC=ERFC
_HYPOT=HYPOT
_J0=J0
_J1=J1
_JN=JN
_GAMMA=GAMMA
_LGAMMA=LGAMMA
_Y0=Y0
_Y1=Y1
_YN=YN
_EXP=EXP
_LOG=LOG
_LOG10=LOG10
_SQRT=SQRT
_INT=INT
_NINT=NINT
_MAX=MAX
_MIN=MIN
_COSMO=  0.000000000000000    
_COSMOIT=  0.000000000000000    
_COSMOES=  0.000000000000000    
_COSMOEDS=  0.000000000000000    
_COSMOEC=  0.000000000000000    
_COSMOEDCORR=  0.000000000000000    
_FEPSI=  1.000000000000000    
_SL_IsMM=  0.000000000000000    
_SL_NSYM=  1.000000000000000    
_SL_System_BitSw=  0.000000000000000    
_SL_Unique_atoms=  0.000000000000000    
_SL_Last_energy=  0.000000000000000    
_SL_GRAD=  0.000000000000000    
_SL_MAXUPD_Hess=  5.000000000000000    
_SL_N_PRINT_COD=  5.000000000000000    
_SL_PRINT_CODES=  0.000000000000000    
_SL_BasType=  0.000000000000000    
_SL_Energy_Pred=  0.000000000000000    
_SL_New_Coords=  0.000000000000000    
_SL_Total_Nuclea=  0.000000000000000    
_SL_Highest_Mltp=  0.000000000000000    
_SL_Ref_Geom=  0.000000000000000    
_SL_Symmetry_ope=  1.000000000000000    
_SL_agrad=  0.000000000000000    
_SL_GrdMax=  0.000000000000000    
_SL_GrdNorm=  0.000000000000000    
_SL_GrdRMS=  0.000000000000000    
_CONFIG=  0.000000000000000    
_OCC=  0.000000000000000    
_CORE=  0.000000000000000    
_CLOSED=  0.000000000000000    
_SCFOCC=  0.000000000000000    
_SCFCLOSED=  0.000000000000000    
_SCFCORE=  0.000000000000000    
_MCOCC=  0.000000000000000    
_MCCLOSED=  0.000000000000000    
_MCFROZEN=  0.000000000000000    
_MCCORE=  0.000000000000000    
_CIOCC=  0.000000000000000    
_CICLOSED=  0.000000000000000    
_CICORE=  0.000000000000000    
_CCOCC=  0.000000000000000    
_CCCLOSED=  0.000000000000000    
_CCCORE=  0.000000000000000    
_SRXC=  0.000000000000000    
_SRC=  0.000000000000000    
_SRX=  0.000000000000000    
_SRH=  0.000000000000000    
_E_EXCHANGE=  0.000000000000000    
!LATTICE= -1.000000000000000    
!NEWLATTICE=  0.000000000000000    
!LATGRAD_VAR=FALSE
!SEW_LATTICE=  1.000000000000000    
_LATGRADX=  1.000000000000000    
_LATGRADY=  1.000000000000000    
_LATGRADZ=  1.000000000000000    
!SCALTABINIT=  1.000000000000000    
!LOCAL=  0.000000000000000    
!SAVEOCC=  0.000000000000000    
!SAVEDOM= -1.000000000000000    
!RESTDOM= -1.000000000000000    
!SAVEDOM_HF= -1.000000000000000    
!RESTDOM_HF= -1.000000000000000    
!HESSREC=  5300.200000000000    
!FREQREC=  5400.200000000000    
!NMODREC=  5450.200000000000    
!GTASKS=  0.000000000000000    
!HTASKS=  5500.200000000000    
!THRCHG=  5500.200000000000    
!DEBUG=  0.000000000000000    
!CFIT_CPHF=  0.000000000000000    
!RDOMAUX_CPHF=  0.000000000000000    
!THRAO_CPHF= 0.1000000000000000E-11
!THRMO_CPHF= 0.1000000000000000E-11
!THROV_CPHF= 0.1000000000000000E-11
!THRSW_CPHF= 0.1000000000000000E-11
!THRPROD_CPHF= 0.1000000000000000E-11
!THRAOPR_CPHF= 0.1000000000000000E-11
!CFIT_SCFGRD=  0.000000000000000    
!RDOMAUX_SCFGRD=  0.000000000000000    
!THRAO_SCFGRD= 0.1000000000000000E-11
!THRMO_SCFGRD= 0.1000000000000000E-11
!THROV_SCFGRD= 0.1000000000000000E-11
!THRSW_SCFGRD= 0.1000000000000000E-11
!THRPROD_SCFGRD= 0.1000000000000000E-11
!THRAOPR_SCFGRD= 0.1000000000000000E-11
!LOCFIT_SCF=  0.000000000000000    
!LOCFIT_MP2=  0.000000000000000    
_RIDOM=  0.000000000000000    
_FCI_METHOD=  0.000000000000000    
!CC2_METHOD=  0.000000000000000    
_BASIS2006=FALSE
_SVDDEL= -1.000000000000000    
_SVDDELA= -1.000000000000000    
_SVDDELP= -1.000000000000000    
_SVDDELF= -1.000000000000000    
_SVDDELS= -1.000000000000000    
_SVDDEL_ABS= -1.000000000000000    
_SVDDELA_ABS= -1.000000000000000    
_SVDDELP_ABS= -1.000000000000000    
_SVDDELF_ABS= -1.000000000000000    
_SVDDELS_ABS= -1.000000000000000    
_MAXBASIS=  0.000000000000000    
!OPT_CONICAL=  0.000000000000000    
!CLEARSP_JGRID=  0.000000000000000    
_SHLDTENSOR=  0.000000000000000    
_SHLDTENSORDIA=  0.000000000000000    
_SHLDTENSORPARA=  0.000000000000000    
_OMEGAF_S=  0.000000000000000    
_OMEGAF_T=  0.000000000000000    
_DIPMOM_GS=  0.000000000000000    
_DIPMOM_GS_REL=  0.000000000000000    
_DIPMOM_SING=  0.000000000000000    
_DIPMOM_SING_REL=  0.000000000000000    
_DIPMOM_TRIP=  0.000000000000000    
_DIPMOM_TRIP_REL=  0.000000000000000    
_4EXT_NDISKS=  1.000000000000000    
_RE=  1.000000000000000    
_BE=  1.000000000000000    
_AE=  1.000000000000000    
_WE=  1.000000000000000    
_WEXE=  1.000000000000000    
_WEYE=  1.000000000000000    
_METHOD=  1.000000000000000    
_C0=  1.000000000000000    
_C0R=  1.000000000000000    
_REGRESSION_SLOPE=  1.000000000000000    
_REGRESSION_INTERCEPT=  1.000000000000000    
_LOWERBOUNDMIN_SLOPE=  1.000000000000000    
_LOWERBOUNDMIN_INTERCEPT=  1.000000000000000    
_UPPERBOUNDMIN_SLOPE=  1.000000000000000    
_UPPERBOUNDMIN_INTERCEPT=  1.000000000000000    
_LOWERBOUNDMAX_SLOPE=  1.000000000000000    
_LOWERBOUNDMAX_INTERCEPT=  1.000000000000000    
_UPPERBOUNDMAX_SLOPE=  1.000000000000000    
_UPPERBOUNDMAX_INTERCEPT=  1.000000000000000    
!ZMP=  0.000000000000000    
_MAXIT_ZMP=  500.0000000000000    
_MAXDIS_ZMP=  100.0000000000000    
_ACCU_ZMP=  14.00000000000000    
_SHIFTA_ZMP= -100.0000000000000    
!EMBEDFLAG=  1.000000000000000    
!EMBED=FALSE
!EMBED_F12=FALSE
!EMBEDNUC=  0.000000000000000    
_EMBEDENERGY=  0.000000000000000    
_KSPACETIME=  0.000000000000000    
_RSPACETIME=  0.000000000000000    
!EMBED_DFC=FALSE
!NUM_VOIDS=  0.000000000000000    
_IBODY=  0.000000000000000    
_EMBE_TOTAL=  0.000000000000000    
_EMBE_HF=  0.000000000000000    
_EMBE_CORR=  0.000000000000000    
!EDFT=  0.000000000000000    
_IFASTLATGRAD=  0.000000000000000    
_SINDEX=  0.000000000000000    
_F3SIZE=  0.000000000000000    
_F4SIZE=  0.000000000000000    
_AVDOM=  0.000000000000000    
_AVDOMS=  0.000000000000000    
!CPP_PROG=  0.000000000000000    
_FCIQMC_ERR=  0.000000000000000    
GX1= -2.904708633457747    
GY1=  3.687425601118325    
GZ1=-0.3232961117884498E-01
GX2= -3.876441762051036    
GY2=  2.578323333068094    
GZ2=-0.7904319525969247E-02
GX3= -3.190402771992393    
GY3=  1.410195302621823    
GZ3= 0.6115784805053240E-02
GX4= -1.741037301691884    
GY4=  1.709006955516070    
GZ4=-0.8051169330442139E-02
GX5= -1.573330632658447    
GY5=  3.053165634452609    
GZ5=-0.3079392418282473E-01
GX6= -3.177266168363011    
GY6=  5.008409690223345    
GZ6=-0.5238053899222162E-01
GX7= -4.188334909920058    
GY7=  5.373700249518192    
GZ7=-0.5158576608791886E-01
GX8= -2.393249410797559    
GY8=  5.743737550797533    
GZ8=-0.6981201554873008E-01
GX9= -4.941345919002954    
GY9=  2.705260385795168    
GZ9=-0.2996567815095628E-02
GX10= -3.609501643981099    
GY10= 0.4228358232640060    
GZ10= 0.2529003970942839E-01
GX11=-0.9653532065711085    
GY11= 0.9679440523721845    
GZ11=-0.1094825948317849E-02
GX12=-0.6455315195127325    
GY12=  3.590885321252689    
GZ12=-0.4567621590411654E-01
_TRDMX= 0.2171995946146026    
_TRDMY= 0.4480364489455508E-01
_TRDMZ=-0.2251008697136065E-02
[Atoms] Angs
C     1    6        -2.9047086335        3.6874256011       -0.0323296112
C     2    6        -3.8764417621        2.5783233331       -0.0079043195
C     3    6        -3.1904027720        1.4101953026        0.0061157848
C     4    6        -1.7410373017        1.7090069555       -0.0080511693
C     5    6        -1.5733306327        3.0531656345       -0.0307939242
C     6    6        -3.1772661684        5.0084096902       -0.0523805390
H     7    1        -4.1883349099        5.3737002495       -0.0515857661
H     8    1        -2.3932494108        5.7437375508       -0.0698120155
H     9    1        -4.9413459190        2.7052603858       -0.0029965678
H    10    1        -3.6095016440        0.4228358233        0.0252900397
H    11    1        -0.9653532066        0.9679440524       -0.0010948259
H    12    1        -0.6455315195        3.5908853213       -0.0456762159
[GTO]
  1 0
 s    6  1.00
  0.3047524900D+04  0.1834737091D-02
  0.4573695200D+03  0.1403732293D-01
  0.1039486800D+03  0.6884262165D-01
  0.2921015500D+02  0.2321844388D+00
  0.9286663000D+01  0.4679413476D+00
  0.3163927000D+01  0.3623119882D+00
 s    3  1.00
  0.7868272300D+01 -0.1193324245D+00
  0.1881288500D+01 -0.1608541561D+00
  0.5442492600D+00  0.1143456443D+01
 s    1  1.00
  0.1687144800D+00  0.1000000000D+01
 p    3  1.00
  0.7868272300D+01  0.6899906693D-01
  0.1881288500D+01  0.3164239597D+00
  0.5442492600D+00  0.7443082892D+00
 p    1  1.00
  0.1687144800D+00  0.1000000000D+01
 d    1  1.00
  0.8000000000D+00  0.1000000000D+01
  
  2 0
 s    6  1.00
  0.3047524900D+04  0.1834737091D-02
  0.4573695200D+03  0.1403732293D-01
  0.1039486800D+03  0.6884262165D-01
  0.2921015500D+02  0.2321844388D+00
  0.9286663000D+01  0.4679413476D+00
  0.3163927000D+01  0.3623119882D+00
 s    3  1.00
  0.7868272300D+01 -0.1193324245D+00
  0.1881288500D+01 -0.1608541561D+00
  0.5442492600D+00  0.1143456443D+01
 s    1  1.00
  0.1687144800D+00  0.1000000000D+01
 p    3  1.00
  0.7868272300D+01  0.6899906693D-01
  0.1881288500D+01  0.3164239597D+00
  0.5442492600D+00  0.7443082892D+00
 p    1  1.00
  0.1687144800D+00  0.1000000000D+01
 d    1  1.00
  0.8000000000D+00  0.1000000000D+01
  
  3 0
 s    6  1.00
  0.3047524900D+04  0.1834737091D-02
  0.4573695200D+03  0.1403732293D-01
  0.1039486800D+03  0.6884262165D-01
  0.2921015500D+02  0.2321844388D+00
  0.9286663000D+01  0.4679413476D+00
  0.3163927000D+01  0.3623119882D+00
 s    3  1.00
  0.7868272300D+01 -0.1193324245D+00
  0.1881288500D+01 -0.1608541561D+00
  0.5442492600D+00  0.1143456443D+01
 s    1  1.00
  0.1687144800D+00  0.1000000000D+01
 p    3  1.00
  0.7868272300D+01  0.6899906693D-01
  0.1881288500D+01  0.3164239597D+00
  0.5442492600D+00  0.7443082892D+00
 p    1  1.00
  0.1687144800D+00  0.1000000000D+01
 d    1  1.00
  0.8000000000D+00  0.1000000000D+01
  
  4 0
 s    6  1.00
  0.3047524900D+04  0.1834737091D-02
  0.4573695200D+03  0.1403732293D-01
  0.1039486800D+03  0.6884262165D-01
  0.2921015500D+02  0.2321844388D+00
  0.9286663000D+01  0.4679413476D+00
  0.3163927000D+01  0.3623119882D+00
 s    3  1.00
  0.7868272300D+01 -0.1193324245D+00
  0.1881288500D+01 -0.1608541561D+00
  0.5442492600D+00  0.1143456443D+01
 s    1  1.00
  0.1687144800D+00  0.1000000000D+01
 p    3  1.00
  0.7868272300D+01  0.6899906693D-01
  0.1881288500D+01  0.3164239597D+00
  0.5442492600D+00  0.7443082892D+00
 p    1  1.00
  0.1687144800D+00  0.1000000000D+01
 d    1  1.00
  0.8000000000D+00  0.1000000000D+01
  
  5 0
 s    6  1.00
  0.3047524900D+04  0.1834737091D-02
  0.4573695200D+03  0.1403732293D-01
  0.1039486800D+03  0.6884262165D-01
  0.2921015500D+02  0.2321844388D+00
  0.9286663000D+01  0.4679413476D+00
  0.3163927000D+01  0.3623119882D+00
 s    3  1.00
  0.7868272300D+01 -0.1193324245D+00
  0.1881288500D+01 -0.1608541561D+00
  0.5442492600D+00  0.1143456443D+01
 s    1  1.00
  0.1687144800D+00  0.1000000000D+01
 p    3  1.00
  0.7868272300D+01  0.6899906693D-01
  0.1881288500D+01  0.3164239597D+00
  0.5442492600D+00  0.7443082892D+00
 p    1  1.00
  0.1687144800D+00  0.1000000000D+01
 d    1  1.00
  0.8000000000D+00  0.1000000000D+01
  
  6 0
 s    6  1.00
  0.3047524900D+04  0.1834737091D-02
  0.4573695200D+03  0.1403732293D-01
  0.1039486800D+03  0.6884262165D-01
  0.2921015500D+02  0.2321844388D+00
  0.9286663000D+01  0.4679413476D+00
  0.3163927000D+01  0.3623119882D+00
 s    3  1.00
  0.7868272300D+01 -0.1193324245D+00
  0.1881288500D+01 -0.1608541561D+00
  0.5442492600D+00  0.1143456443D+01
 s    1  1.00
  0.1687144800D+00  0.1000000000D+01
 p    3  1.00
  0.7868272300D+01  0.6899906693D-01
  0.1881288500D+01  0.3164239597D+00
  0.5442492600D+00  0.7443082892D+00
 p    1  1.00
  0.1687144800D+00  0.1000000000D+01
 d    1  1.00
  0.8000000000D+00  0.1000000000D+01
  
  7 0
 s    3  1.00
  0.1873113700D+02  0.3349460400D-01
  0.2825394400D+01  0.2347269500D+00
  0.6401216900D+00  0.8137573301D+00
 s    1  1.00
  0.1612777600D+00  0.1000000000D+01
  
  8 0
 s    3  1.00
  0.1873113700D+02  0.3349460400D-01
  0.2825394400D+01  0.2347269500D+00
  0.6401216900D+00  0.8137573301D+00
 s    1  1.00
  0.1612777600D+00  0.1000000000D+01
  
  9 0
 s    3  1.00
  0.1873113700D+02  0.3349460400D-01
  0.2825394400D+01  0.2347269500D+00
  0.6401216900D+00  0.8137573301D+00
 s    1  1.00
  0.1612777600D+00  0.1000000000D+01
  
 10 0
 s    3  1.00
  0.1873113700D+02  0.3349460400D-01
  0.2825394400D+01  0.2347269500D+00
  0.6401216900D+00  0.8137573301D+00
 s    1  1.00
  0.1612777600D+00  0.1000000000D+01
  
 11 0
 s    3  1.00
  0.1873113700D+02  0.3349460400D-01
  0.2825394400D+01  0.2347269500D+00
  0.6401216900D+00  0.8137573301D+00
 s    1  1.00
  0.1612777600D+00  0.1000000000D+01
  
 12 0
 s    3  1.00
  0.1873113700D+02  0.3349460400D-01
  0.2825394400D+01  0.2347269500D+00
  0.6401216900D+00  0.8137573301D+00
 s    1  1.00
  0.1612777600D+00  0.1000000000D+01
 
 
[MO]
 Sym=      1.1
 Ene=     -11.2255
 Spin= Alpha
 Occup=    2.000000
1 0.073384175925346
2 0.001005032289849
3 0.005238185821024
4 -0.000046627992879
5 0.000195310634949
6 -0.000003099705554
7 0.000623902035584
8 -0.002660998452968
9 0.000038952283360
10 -0.000282337304924
11 -0.000061488612115
12 0.000343825917039
13 -0.000039822715126
14 0.000005436611493
15 0.000007849011954
16 0.67813597195783
17 0.016831831216461
18 -0.010841968694161
19 0.000200771672958
20 -0.000183505342102
21 0.000001156638770
22 -0.001938228928790
23 0.000208248878165
24 0.000010206449209
25 0.000215759016654
26 0.000121571983850
27 -0.000337331000504
28 -0.000209018246790
29 -0.000000819746594
30 -0.000007149848298
31 0.074453330031935
32 0.001135435928897
33 0.002743285222270
34 0.000042540376867
35 -0.000251464084490
36 0.000003635805708
37 -0.000436688843272
38 0.001488702213605
39 -0.000021290568015
40 -0.000031494470285
41 -0.000112725892608
42 0.000144220362894
43 0.000185779201801
44 -0.000001599632270
45 0.000003393391140
46 0.078408960305274
47 0.001203673669759
48 0.002924286834977
49 0.000057285787727
50 -0.000265437397254
51 0.000003729212921
52 -0.000208323996111
53 0.001636593679307
54 -0.000024926186033
55 0.000077103442589
56 -0.000230736650925
57 0.000153633208336
58 -0.000092161377994
59 0.000002010250062
60 0.000007742530128
61 0.71775511025271
62 0.017830537159842
63 -0.011481885834292
64 -0.000125867897235
65 -0.000257336710582
66 0.000004714685987
67 0.001798420914573
68 0.001000756485884
69 -0.000027789808549
70 0.000072741456431
71 0.000281394103597
72 -0.000354135560028
73 0.000188067969291
74 -0.000006321180481
75 -0.000013099810876
76 0.002605351100017
77 -0.000187589468064
78 0.000854359741348
79 -0.000029484545914
80 0.000128360091688
81 -0.000001898384467
82 0.000097669605774
83 -0.000506386986802
84 0.000007622298369
85 0.000055364316585
86 0.000025016091777
87 -0.000080380408363
88 0.000010157318145
89 -0.000001186691213
90 -0.000002099006036
91 -0.000043742229916
92 0.000132659500887
93 -0.000045107946254
94 0.000132699420880
95 -0.000371330660144
96 0.001286417255911
97 -0.000111267706331
98 0.000379495122270
99 -0.000114858415382
100 0.000396773616345
101 -0.000390495009448
102 0.001359097865088
 Sym=      2.1
 Ene=     -11.2255
 Spin= Alpha
 Occup=    2.000000
1 0.002077093282391
2 0.000028522195625
3 0.000147932068519
4 0.000212280428390
5 0.000049520968907
6 -0.000002247203152
7 -0.002523069402416
8 -0.000599005032736
9 0.000026249346178
10 0.000159424248671
11 -0.000169006344654
12 0.000009582095984
13 -0.000449651730372
14 0.000006236785410
15 0.000006318605512
16 0.72030716850064
17 0.018149380717478
18 -0.011625497432331
19 0.000300260933780
20 -0.000059684549901
21 -0.000001366605082
22 -0.001989995482391
23 -0.000002287375801
24 0.000013867198684
25 0.000150090196667
26 0.000158617626930
27 -0.000308707823596
28 -0.000147000461601
29 -0.000001140188843
30 -0.000007694917162
31 0.072303341598046
32 0.001244371485569
33 0.003274151957490
34 0.000176743795245
35 -0.000272304062199
36 0.000003164839163
37 -0.000364589294349
38 0.001751108975302
39 -0.000025734614729
40 0.000040683467680
41 -0.000212567704236
42 0.000171884236556
43 0.000124688062077
44 -0.000000934047598
45 0.000006218035628
46 -0.067966728253851
47 -0.001177918585462
48 -0.003113949575933
49 0.000057872718715
50 0.000305457796382
51 -0.000005295020777
52 0.000347046744381
53 -0.001662585233704
54 0.000024731561237
55 -0.000075268633842
56 0.000238714644997
57 -0.000163446011155
58 -0.000025929517741
59 -0.000000311378896
60 -0.000007267385447
61 -0.68083950019500
62 -0.017169374462183
63 0.010994447320687
64 0.000245468690052
65 0.000159268104413
66 -0.000004149630689
67 -0.001729661552237
68 -0.000729560983604
69 0.000023019563084
70 -0.000054969186630
71 -0.000234137260741
72 0.000289106447371
73 -0.000086687939496
74 0.000004013719700
75 0.000010340156208
76 0.000073889756903
77 -0.000005305193399
78 0.000024141606233
79 0.000101196241382
80 0.000024673615938
81 -0.000001072096467
82 0.000233384653424
83 0.000033234759782
84 -0.000002091978699
85 0.000030957882228
86 -0.000028666050857
87 -0.000002291831371
88 -0.000078445927009
89 0.000001103402938
90 0.000001026938649
91 -0.000025406443851
92 0.000004032063127
93 0.000022897963161
94 0.000003471157961
95 -0.000350063412840
96 0.001323842742944
97 -0.000066872316846
98 0.000315882609676
99 0.000060468858339
100 -0.000293896185397
101 0.000328490443093
102 -0.001249046291094
 Sym=      3.1
 Ene=     -11.2192
 Spin= Alpha
 Occup=    2.000000
1 -0.075708193541275
2 -0.001953369892462
3 -0.000235698346122
4 -0.000007345260369
5 0.000035562619413
6 -0.000000281666372
7 0.000065927674879
8 -0.000325398105205
9 0.000004747126853
10 -0.000003601888422
11 0.000071750296942
12 -0.000068148408520
13 -0.000018772756353
14 -0.000000180593064
15 -0.000002423430385
16 -0.072782586709645
17 -0.002488441480746
18 0.004277870508864
19 -0.000240338203346
20 0.000341419746035
21 -0.000003355437813
22 0.001050793312733
23 -0.001250638177828
24 0.000013524402059
25 0.000000310857289
26 -0.000182519705075
27 0.000182208847786
28 0.000235303485091
29 -0.000002223218870
30 0.000005062140810
31 0.69805091064193
32 0.017197568002890
33 -0.008255041696812
34 -0.000121798428646
35 0.000328892992428
36 -0.000003386348035
37 0.000684453629172
38 -0.001298796689688
39 0.000015773609525
40 -0.000260627720421
41 0.000423649640784
42 -0.000163021920362
43 -0.000225770357770
44 0.000004186763573
45 -0.000009541003030
46 0.69895267367846
47 0.017220829241785
48 -0.008275765567427
49 -0.000018690644274
50 0.000350628576596
51 -0.000005029097516
52 -0.000109857928783
53 -0.001466396339066
54 0.000024903708968
55 -0.000295189772046
56 0.000458844615915
57 -0.000163654843869
58 -0.000132099710760
59 0.000003004551662
60 -0.000010758875242
61 -0.072858943093816
62 -0.002491172266067
63 0.004286718991748
64 0.000085741692098
65 0.000408913684890
66 -0.000006775394079
67 -0.000472170124446
68 -0.001566456210506
69 0.000028439640677
70 0.000119822038235
71 -0.000302240732373
72 0.000182418694138
73 -0.000084996236023
74 0.000001827267798
75 0.000009570099936
76 -0.005350704190063
77 -0.000092404207488
78 0.000358635227046
79 0.000010114725466
80 -0.000049121159228
81 0.000000670452401
82 0.000047808717705
83 -0.000228810965386
84 0.000003601246619
85 -0.000000965423665
86 0.000015948104866
87 -0.000014982681201
88 -0.000004242731165
89 -0.000000030008553
90 -0.000000585395192
91 -0.000011184121776
92 0.000059393233351
93 -0.000011289562604
94 0.000059002907420
95 -0.000024823489745
96 -0.000017627800593
97 -0.000422006840674
98 0.001398479066385
99 -0.000422404875980
100 0.001399610860534
101 -0.000024862737978
102 -0.000017463055733
 Sym=      4.1
 Ene=     -11.2184
 Spin= Alpha
 Occup=    2.000000
1 -0.000224020049636
2 -0.000005679829354
3 0.000002747954937
4 0.000006035641809
5 0.000001259275770
6 0.000000166406529
7 0.001895550094583
8 0.000390464656551
9 -0.000019077019513
10 -0.000014364303790
11 0.000014296744679
12 0.000000067559111
13 0.000038553307279
14 -0.000000549657763
15 -0.000000509417646
16 -0.070508740974447
17 -0.002425892999108
18 0.007138689013088
19 -0.000209544572598
20 0.000176471040161
21 -0.000000958753137
22 0.002244882937110
23 -0.000952992030066
24 0.000000389733761
25 -0.000106593063920
26 -0.000128628434302
27 0.000235221498222
28 0.000200210769056
29 -0.000000551526364
30 0.000005283169075
31 0.70138612891149
32 0.018149091577350
33 -0.016203130703842
34 0.000123982420865
35 0.000431770114201
36 -0.000006753345021
37 -0.002366607121599
38 -0.003506845340486
39 0.000071068551563
40 0.000307946314191
41 0.000223768449263
42 -0.000531714763454
43 0.000035568315737
44 -0.000007007614762
45 -0.000014425629096
46 -0.70050703067006
47 -0.018127326704544
48 0.016192583761589
49 0.000284759651964
50 -0.000346987461900
51 0.000004234176278
52 -0.003561644085630
53 0.002282763831575
54 -0.000013351602484
55 -0.000317626831345
56 -0.000213894458053
57 0.000531521289397
58 -0.000010780620165
59 0.000006475785847
60 0.000013962080612
61 0.070425018211259
62 0.002423137487002
63 -0.007134753589577
64 -0.000122571196991
65 -0.000244385058552
66 0.000005048733878
67 0.001684320094178
68 0.001760762580189
69 -0.000039241962963
70 -0.000015667377433
71 0.000250675927723
72 -0.000235008550290
73 0.000127992891621
74 -0.000003711035943
75 -0.000009865098995
76 -0.000017581763330
77 -0.000000238348244
78 -0.000000322122560
79 0.000026466530946
80 0.000005315309147
81 -0.000000328497907
82 -0.000911709612202
83 -0.000187766090664
84 0.000009237751213
85 -0.000017801771119
86 0.000017840547534
87 -0.000000038776415
88 0.000047590997693
89 -0.000000680560843
90 -0.000000673625806
91 -0.000080503289083
92 -0.000310422795352
93 0.000080541941297
94 0.000310397949846
95 -0.000020061791277
96 0.000092922586168
97 -0.000303426644917
98 0.000918330637884
99 0.000302898484561
100 -0.000916579887476
101 0.000020091708033
102 -0.000092816134528
 Sym=      5.1
 Ene=     -11.2182
 Spin= Alpha
 Occup=    2.000000
1 0.98722898083051
2 0.024923697035915
3 -0.015733806334696
4 -0.000013978602141
5 0.000068063948964
6 -0.000001533582335
7 -0.000126030744083
8 0.000612206011767
9 -0.000008146033639
10 -0.000105406998057
11 0.000672577596156
12 -0.000567170598099
13 -0.000193748946695
14 -0.000000307135096
15 -0.000022229023784
16 -0.057512285947914
17 -0.002020349816793
18 0.004882445095982
19 -0.000215325742700
20 -0.000117588917548
21 0.000003293598079
22 0.001090408281213
23 0.001148433699236
24 -0.000026163881159
25 -0.000216682741567
26 -0.000119528883401
27 0.000336211624968
28 -0.000369146468699
29 0.000010159742157
30 0.000010924118925
31 0.047953484885394
32 0.001092710425445
33 -0.000878459182170
34 0.000043844080188
35 -0.000002624712565
36 -0.000000144230651
37 0.000053359539606
38 -0.000193429825868
39 0.000002541063588
40 -0.000033178157172
41 0.000105479784651
42 -0.000072301627479
43 0.000030908682839
44 -0.000000853456973
45 -0.000003556643817
46 0.047705614391363
47 0.001086291666793
48 -0.000872713734969
49 -0.000039128673401
50 -0.000019872772803
51 0.000000611944257
52 0.000026342242347
53 -0.000197931457724
54 0.000003039248386
55 0.000007888410432
56 0.000064254025234
57 -0.000072142435665
58 -0.000079449909935
59 0.000000679912140
60 -0.000002029090557
61 -0.057483262767446
62 -0.002019481197664
63 0.004880115992031
64 0.000244345307758
65 -0.000022952689712
66 -0.000001306249013
67 -0.001455473613695
68 0.000624130164634
69 -0.000000907769994
70 -0.000433968789394
71 0.000097665708395
72 0.000336303080999
73 0.000213015135565
74 0.000002485509512
75 0.000003057668753
76 0.079867515814796
77 0.001049757714143
78 0.003050206162580
79 -0.000112603582454
80 0.000545764475007
81 -0.000008385633417
82 0.000337060719334
83 -0.001634248288363
84 0.000024425894441
85 0.000144744855326
86 -0.000396563013435
87 0.000251818158110
88 0.000134708533387
89 -0.000001457859618
90 0.000011592896507
91 -0.000149218726252
92 0.000189215378640
93 -0.000149187182863
94 0.000189285543091
95 -0.000110118973370
96 -0.000267829248912
97 -0.000045467934396
98 0.000155262468835
99 -0.000045364280267
100 0.000154915787543
101 -0.000110100516257
102 -0.000267837428653
 Sym=      6.1
 Ene=     -11.2096
 Spin= Alpha
 Occup=    2.000000
1 -0.080459030912223
2 -0.002983461983226
3 0.006054282869014
4 0.000108778194787
5 -0.000527262453304
6 0.000008105842534
7 -0.000088037182671
8 0.000427363495628
9 -0.000006689417562
10 0.000122728913308
11 -0.000450221823996
12 0.000327492910688
13 0.000142601995700
14 -0.000000788731126
15 0.000013939106746
16 0.002393395661318
17 0.000055713086443
18 -0.001400046608565
19 0.000037962728303
20 -0.000113868615397
21 0.000001700753256
22 -0.001102393861859
23 0.000347500058137
24 0.000001582155813
25 0.000025305104378
26 0.000020719551603
27 -0.000046024655981
28 0.000054705489035
29 -0.000001388821009
30 -0.000001663476125
31 -0.000295960943748
32 -0.000016830715168
33 0.000908801168510
34 -0.000031831183352
35 0.000061978481463
36 -0.000000804260351
37 -0.000107601600641
38 0.000415489561903
39 -0.000005694657230
40 -0.000015161758115
41 0.000019418037417
42 -0.000004256279302
43 -0.000009860651185
44 0.000000247667367
45 -0.000000329334948
46 -0.000295928330827
47 -0.000016828326937
48 0.000908684921449
49 0.000004704001098
50 0.000069505904117
51 -0.000001159274938
52 -0.000065711937251
53 0.000424068415538
54 -0.000006335302338
55 -0.000015952545467
56 0.000020206088108
57 -0.000004253542641
58 -0.000007738156764
59 0.000000207277010
60 -0.000000377055670
61 0.002393455242889
62 0.000055726192731
63 -0.001400164441970
64 0.000010194893147
65 -0.000119582655088
66 0.000001922494616
67 0.000875000154909
68 0.000754942147268
69 -0.000017994287825
70 0.000059035207020
71 -0.000012983359286
72 -0.000046051847734
73 -0.000035675680073
74 -0.000000235846545
75 -0.000000434498523
76 0.99285333698399
77 0.024689601254464
78 -0.013471936194729
79 0.000098080110073
80 -0.000475270403721
81 0.000007381251954
82 -0.000130179764989
83 0.000630237291124
84 -0.000009568460143
85 -0.000004986674865
86 0.000557932302288
87 -0.000552945627423
88 -0.000140196411478
89 -0.000001939971859
90 -0.000020302771750
91 -0.000329919289862
92 0.002684557864980
93 -0.000329872923243
94 0.002684670670248
95 -0.000065673434435
96 -0.000436797827082
97 -0.000011427339834
98 0.000048703300405
99 -0.000011421202515
100 0.000048724434657
101 -0.000065655470745
102 -0.000436794238277
 Sym=      7.1
 Ene=      -1.1513
 Spin= Alpha
 Occup=    2.000000
1 -0.10452913349969
2 0.19927640883255
3 0.12782222595973
4 0.009248581531670
5 -0.044808561955027
6 0.000647600713185
7 0.008183975341148
8 -0.039670220828227
9 0.000587140525090
10 0.003938057450200
11 0.008664491932013
12 -0.012602549382213
13 -0.001179374360950
14 -0.000106492024748
15 -0.000392704732378
16 -0.099456160856555
17 0.19182084015405
18 0.10197328317964
19 0.075273898230168
20 -0.016123860312685
21 -0.000253903021230
22 -0.005776210178629
23 0.003556865574311
24 -0.000023335539570
25 0.006543935060068
26 0.005225225844303
27 -0.011769160904371
28 -0.000849041204588
29 -0.000128244349430
30 -0.000310478278378
31 -0.096115699395148
32 0.18308106970716
33 0.12387857735075
34 0.017985721596605
35 0.076178319321830
36 -0.001309390953434
37 0.002552418168168
38 0.012314973802621
39 -0.000196845013414
40 0.004335758369651
41 0.007090458962748
42 -0.011426217332399
43 0.000341813104710
44 -0.000125598081822
45 -0.000344788928735
46 -0.096114423104537
47 0.18307875262298
48 0.12388044708419
49 -0.046670040411891
50 0.062847598673824
51 -0.000701448815087
52 -0.007219808836737
53 0.010302494339494
54 -0.000113296783641
55 0.004984022108683
56 0.006442624136653
57 -0.011426646245336
58 -0.001395844986149
59 -0.000100881101456
60 -0.000323376781948
61 -0.099458510380338
62 0.19182590132910
63 0.10197369116431
64 -0.062753422166207
65 -0.044576025675601
66 0.001125080723145
67 0.003898688764625
68 0.005552703035922
69 -0.000118529732429
70 0.005805344544768
71 0.005963436477964
72 -0.011768781022732
73 0.001130646121722
74 -0.000150948381340
75 -0.000338572562019
76 -0.042299206220060
77 0.081315861062118
78 0.073455045997305
79 0.009147465406218
80 -0.044331466918212
81 0.000666106251997
82 0.002278824746928
83 -0.011038935775945
84 0.000166727430434
85 -0.000608451517246
86 0.005345660545497
87 -0.004737209028251
88 -0.001482436084406
89 -0.000007835099924
90 -0.000182116619264
91 0.017324378891578
92 0.000876576207894
93 0.017325221597669
94 0.000875704189352
95 0.034946104830665
96 -0.002560941630660
97 0.032756428796461
98 0.002523590870088
99 0.032755354776210
100 0.002524404416831
101 0.034946671368396
102 -0.002561531477212
 Sym=      8.1
 Ene=      -1.0076
 Spin= Alpha
 Occup=    2.000000
1 -0.11778021694237
2 0.23076508791991
3 0.14894313851785
4 -0.027135207361000
5 0.13156155932241
6 -0.002000091731366
7 -0.003203534183681
8 0.015542747965793
9 -0.000240457142346
10 -0.002463458484765
11 0.011465887933800
12 -0.009002429449035
13 -0.003468473689768
14 0.000008062287077
15 -0.000367915815378
16 0.006872390998872
17 -0.013423752053128
18 -0.000467748011564
19 -0.011595381783224
20 0.099107270834562
21 -0.001533308156016
22 0.001619794096311
23 0.020355310629255
24 -0.000346778273990
25 -0.000200153064220
26 0.000382183264558
27 -0.000182030200337
28 0.010803463170867
29 -0.000175130884152
30 -0.000084342333115
31 0.080731375261269
32 -0.15560553073576
33 -0.12138662098320
34 -0.028715412041319
35 -0.019480883901630
36 0.000458828873056
37 -0.007299323230172
38 -0.004463761813578
39 0.000099806081349
40 -0.005903386634720
41 -0.002575898035716
42 0.008479284670435
43 -0.002880453521017
44 0.000155947443626
45 0.000224870634500
46 0.080721729489937
47 -0.15558711040901
48 -0.12136967202030
49 0.034090316045157
50 -0.006522510231337
51 -0.000131989357652
52 0.008469715379376
53 -0.001210340954519
54 -0.000045487271122
55 -0.007197918439022
56 -0.001281455143028
57 0.008479373582049
58 0.000586228096270
59 0.000108679645394
60 0.000177335000694
61 0.006856339613737
62 -0.013391556460721
63 -0.000448649233587
64 -0.028580359145196
65 0.095601637132612
66 -0.001367845246654
67 -0.009540503672272
68 0.018054550567887
69 -0.000235452062946
70 0.006692947595663
71 -0.006504762115716
72 -0.000188185479948
73 -0.007665374592637
74 0.000072894312205
75 0.000167676547805
76 -0.14599714737322
77 0.28077492509523
78 0.22803409406795
79 0.018275124816599
80 -0.088554265573858
81 0.001350263605414
82 0.002012690443064
83 -0.009754659340252
84 0.000154927138160
85 0.003568112766315
86 0.012635269515596
87 -0.016203382281911
88 -0.002260393577105
89 -0.000116404576953
90 -0.000536531871513
91 0.080986924911683
92 0.016767872554486
93 0.080990400968443
94 0.016769395471467
95 0.004019204349601
96 0.002838913589372
97 -0.044889403173931
98 -0.011496617930243
99 -0.044883262777404
100 -0.011494970981342
101 0.004027137564731
102 0.002839233120934
 Sym=      9.1
 Ene=      -0.9662
 Spin= Alpha
 Occup=    2.000000
1 0.000004375838931
2 -0.000008111406474
3 -0.000006720629929
4 0.11415040450048
5 0.023518945206649
6 -0.001135606164234
7 0.025829190930190
8 0.005327246772912
9 -0.000257514098402
10 0.004997678091121
11 -0.004994634821332
12 -0.000003043269788
13 -0.013389249805728
14 0.000178168460232
15 0.000181829719390
16 0.12810100670193
17 -0.25230146415604
18 -0.20739033970048
19 -0.011659774343450
20 0.064376814081301
21 -0.000940551001162
22 0.008828242532938
23 0.009575387292276
24 -0.000205560347716
25 -0.005534798165222
26 -0.006327179943749
27 0.011861978108971
28 0.006393524425347
29 0.000030445129286
30 0.000294173904964
31 0.087235039740399
32 -0.17186697564080
33 -0.12746897863820
34 0.10658489170429
35 -0.063131785016113
36 0.000269635004559
37 0.022990667290657
38 0.007101772623262
39 -0.000288984441093
40 0.005204120877568
41 -0.012439803359978
42 0.007235682482410
43 0.008993547872304
44 -0.000124239073220
45 0.000307336111480
46 -0.087240252271050
47 0.17187716194998
48 0.12747587091360
49 0.072892563148538
50 0.10013440639880
51 -0.002102051154167
52 0.023923187005377
53 0.002570292296784
54 -0.000202250980879
55 -0.008101864402215
56 0.015336239539508
57 -0.007234375137292
58 -0.001228876151099
59 0.000027715891945
60 -0.000413151337942
61 -0.12810179619310
62 0.25230317640481
63 0.20739522169845
64 0.014770748806713
65 -0.063740246178538
66 0.000913119663454
67 0.011896350778753
68 -0.005306586674748
69 -0.000003120855308
70 0.001635983999712
71 0.010223236073213
72 -0.011859220072925
73 0.004053962478631
74 -0.000168563880761
75 -0.000437916581576
76 0.000011425607145
77 -0.000021927775568
78 -0.000021381696982
79 0.020670418702732
80 0.004266906482333
81 -0.000205467381536
82 -0.001143703161370
83 -0.000233952468143
84 0.000013472254232
85 0.000580934788434
86 -0.000581750094700
87 0.000000815306266
88 -0.001557264619322
89 0.000021361560933
90 0.000021126221636
91 -0.007396888244202
92 -0.005409705758747
93 0.007383331151561
94 0.005406071850997
95 -0.085597643420165
96 -0.018499269951089
97 -0.056041504058129
98 -0.008029077988983
99 0.056042198257572
100 0.008030234058673
101 0.085596975773964
102 0.018499863358424
 Sym=     10.1
 Ene=      -0.8493
 Spin= Alpha
 Occup=    2.000000
1 0.052633492843004
2 -0.10296005598520
3 -0.11908738471936
4 -0.035601685907227
5 0.17252981148584
6 -0.002574774410709
7 -0.010679171063868
8 0.051771929162687
9 -0.000765241800546
10 -0.012246574421837
11 0.006991835485914
12 0.005254738935923
13 -0.004783651927021
14 0.000211677045759
15 -0.000005183952105
16 0.065172755189489
17 -0.12913139123018
18 -0.11092619053983
19 -0.014359226246265
20 -0.082768928627924
21 0.001461903439580
22 0.011576856326865
23 -0.017739412384280
24 0.000225984090800
25 -0.009486545612726
26 0.003163336806033
27 0.006323208806693
28 -0.008339576127290
29 0.000257064095173
30 0.000113031781137
31 -0.081786611258903
32 0.16217104102505
33 0.15725706998883
34 0.074882892474091
35 -0.089666990214964
36 0.001015602467060
37 0.012625975813098
38 -0.033673377844916
39 0.000495886347441
40 0.008752637420460
41 -0.001140982790402
42 -0.007611654630058
43 0.008185099807376
44 -0.000256129049945
45 -0.000180544136862
46 -0.081792376864105
47 0.16218235110939
48 0.15726616328203
49 -0.033276754083996
50 -0.11196359473887
51 0.002047392910750
52 0.001735407990488
53 -0.035921526564264
54 0.000583345959205
55 0.012357456526221
56 -0.004742633985115
57 -0.007614822541107
58 -0.001474974732399
59 -0.000126205381830
60 -0.000043580454490
61 0.065170631219252
62 -0.12912742542918
63 -0.11092089129330
64 0.045957736742091
65 -0.070342880704080
66 0.000854397873317
67 -0.003609932579580
68 -0.020873941557180
69 0.000373430992743
70 -0.012757857437366
71 0.006432696701256
72 0.006325160736110
73 0.000424827647447
74 0.000137836402534
75 -0.000005366440365
76 -0.11504719626945
77 0.22309488704750
78 0.21758723041587
79 -0.009917339235831
80 0.048075715771051
81 -0.000714960468110
82 -0.004343769715005
83 0.021046433969845
84 -0.000314795359584
85 0.011124969408729
86 0.001466357022959
87 -0.012591326431688
88 0.002398401127910
89 -0.000224104045480
90 -0.000285943658049
91 0.10338225387866
92 0.039074721592531
93 0.10338215225170
94 0.039076098232820
95 -0.051382375119112
96 -0.013727002477808
97 0.090715448009218
98 0.031776503425784
99 0.090720767388066
100 0.031777585252291
101 -0.051376438600847
102 -0.013723953107964
 Sym=     11.1
 Ene=      -0.7387
 Spin= Alpha
 Occup=    2.000000
1 -0.000005943836318
2 0.000012047966004
3 0.000009859211277
4 0.19076677559991
5 0.039325964418063
6 -0.001895088871441
7 0.068366005210496
8 0.014097045610721
9 -0.000681414475270
10 0.003197725805569
11 -0.003195348473597
12 -0.000002377331972
13 -0.008568129199133
14 0.000113313736954
15 0.000115367396016
16 0.056185297392492
17 -0.11361847706570
18 -0.093353613487501
19 0.071683497097663
20 -0.17057518753588
21 0.002297504560411
22 0.057028878635680
23 -0.056818343487341
24 0.000546647542120
25 -0.012370928169171
26 0.006868144646335
27 0.005502783522836
28 -0.006872786209633
29 0.000246677036117
30 0.000022053307137
31 -0.087700810075143
32 0.17629150167752
33 0.13643754076153
34 -0.095422242114163
35 -0.076119082486528
36 0.001932239474154
37 -0.052658792411333
38 -0.077004579954946
39 0.001629316479492
40 -0.006582634728190
41 0.013241454503513
42 -0.006658819775324
43 0.006262897022501
44 -0.000108789008567
45 -0.000420238005575
46 0.087697617830746
47 -0.17628547240775
48 -0.13643448291890
49 -0.11777365975129
50 0.032153159674743
51 0.000260139667873
52 -0.078842380749652
53 0.049888942766958
54 -0.000287808097456
55 -0.000464459056686
56 -0.006199083678660
57 0.006663542735346
58 0.012622022921048
59 -0.000152216936893
60 0.000157814180778
61 -0.056173248061922
62 0.11359455063984
63 0.093326772440841
64 -0.001714437647007
65 0.18500291679302
66 -0.002978667471608
67 0.029872239820465
68 0.074731759424984
69 -0.001404204829800
70 0.013685498259192
71 -0.008183158586253
72 -0.005502339672939
73 0.003345556279067
74 -0.000200534386302
75 0.000025268309521
76 0.000002861989956
77 -0.000005521469382
78 -0.000008396933538
79 0.092430678556166
80 0.019048575530184
81 -0.000934235517770
82 0.029264955755242
83 0.006031945448037
84 -0.000298235370124
85 -0.000129971978470
86 0.000129585068161
87 0.000000386910309
88 0.000347425859013
89 -0.000004372610246
90 -0.000005876803731
91 -0.041404701028959
92 -0.024987306723091
93 0.041396838365631
94 0.024982404237799
95 -0.10087922766667
96 -0.043209797640076
97 0.13625375629718
98 0.052465757743382
99 -0.13624792594742
100 -0.052463684094373
101 0.10084660603318
102 0.043194887723858
 Sym=     12.1
 Ene=      -0.7234
 Spin= Alpha
 Occup=    2.000000
1 -0.079853368691946
2 0.15889023596473
3 0.13350732895145
4 0.008335064851896
5 -0.040466779115026
6 0.000597549381717
7 -0.003522157494936
8 0.017037163504033
9 -0.000258845848973
10 -0.002603675217084
11 0.007105901154959
12 -0.004502225937875
13 -0.002415832499089
14 0.000024768614403
15 -0.000203215437839
16 0.064018898505399
17 -0.13009836801004
18 -0.11950904092933
19 0.21080302452130
20 0.086443019813173
21 -0.002772311102765
22 0.10792023883228
23 0.021524566565492
24 -0.001055259929451
25 -0.009279638496068
26 0.004255156898140
27 0.005024481597928
28 0.009304352316840
29 -0.000044494401192
30 -0.000049462534711
31 -0.012597480837772
32 0.024440550725493
33 0.009895057452926
34 0.16309511535929
35 0.004544680028214
36 -0.001147439885781
37 0.048949240274885
38 -0.008240532139921
39 -0.000187863122870
40 0.003125333979420
41 -0.001651085945198
42 -0.001474248034223
43 0.008526960801590
44 -0.000166750333408
45 -0.000051520860047
46 -0.012609356004799
47 0.024464367947676
48 0.009914590725239
49 -0.15156613979842
50 -0.060343767167831
51 0.001963379455792
52 -0.041680670923648
53 -0.026937812461641
54 0.000707688387192
55 0.007747028438213
56 -0.006268636880511
57 -0.001478391557701
58 -0.003855956717658
59 -0.000006278982525
60 0.000115264276490
61 0.064028324577084
62 -0.13011722130074
63 -0.11952648456516
64 -0.22782511921421
65 -0.004005962033495
66 0.001574408187507
67 -0.10764326440937
68 -0.022924870756114
69 0.001085226394842
70 -0.001306078154901
71 -0.003713686386445
72 0.005019764541346
73 -0.012068327360912
74 0.000246251236483
75 0.000243328012508
76 0.032132283073995
77 -0.063281345509356
78 -0.092970151993407
79 0.024536452736338
80 -0.11895725217640
81 0.001799929567394
82 0.006620628711475
83 -0.032093871716625
84 0.000484218087616
85 -0.009790875909436
86 0.005257962175426
87 0.004532913734009
88 -0.003741510149985
89 0.000173175445458
90 0.000011283359656
91 -0.065211498717354
92 -0.038999639873521
93 -0.065215451174232
94 -0.039003534220935
95 -0.16568772887984
96 -0.079690889805992
97 -0.022125740423868
98 -0.016197024042157
99 -0.022101719995353
100 -0.016187479642378
101 -0.16570812981804
102 -0.079700238105271
 Sym=     13.1
 Ene=      -0.6757
 Spin= Alpha
 Occup=    2.000000
1 0.063001397668269
2 -0.12685797519662
3 -0.12249603577713
4 0.029499187436105
5 -0.14299080687112
6 0.002153838351021
7 0.007618979756023
8 -0.036915300810038
9 0.000560036025831
10 -0.002775584990559
11 0.001347171680892
12 0.001428413309666
13 -0.001024969149780
14 0.000047858896912
15 0.000013168334633
16 -0.009832789159838
17 0.019444771096327
18 -0.000708812778535
19 0.12170917728835
20 -0.095266211847804
21 0.000715017589208
22 0.040257722596119
23 -0.031592959327514
24 0.000242766102863
25 0.000193810048575
26 -0.000456737009649
27 0.000262926961074
28 -0.006997388758392
29 0.000110314183861
30 0.000064332742888
31 0.012907588253533
32 -0.027359696145353
33 -0.048977738684283
34 0.013716203392380
35 0.22139816326899
36 -0.003692314971189
37 0.012284972589903
38 0.086949103519025
39 -0.001503979234063
40 -0.000353932591218
41 -0.001606222859041
42 0.001960155450259
43 -0.005990566519429
44 0.000117101069300
45 0.000119890106244
46 0.012910135184474
47 -0.027364685469653
48 -0.048979615291806
49 -0.10022569136814
50 0.19790623639205
51 -0.002548403372012
52 -0.045700687558298
53 0.074998231693565
54 -0.000916743127732
55 -0.004321425653274
56 0.002357946481235
57 0.001963479172039
58 0.004641886952433
59 -0.000027964408468
60 -0.000035824311126
61 -0.009833937561200
62 0.019447314994141
63 -0.000710911189580
64 -0.074062060603761
65 -0.13562532507017
66 0.002679542834548
67 -0.024461629116421
68 -0.044936487506456
69 0.000889963029916
70 -0.004313368030991
71 0.004047539591289
72 0.000265828439702
73 0.005080893384547
74 -0.000046788040348
75 -0.000101666677916
76 -0.042860166556662
77 0.082836773721108
78 0.11750217620128
79 -0.053975466212452
80 0.26157534196858
81 -0.003961079067533
82 -0.019572103349550
83 0.094838061119176
84 -0.001432652416571
85 0.018271734378955
86 -0.011778416718208
87 -0.006493317660747
88 0.007471556728776
89 -0.000316723669191
90 0.000052601990435
91 0.12001686707666
92 0.073566710605144
93 0.12000518745959
94 0.073561938724188
95 -0.061710621063834
96 -0.037588647507070
97 -0.12890937472919
98 -0.076400820588160
99 -0.12891171592232
100 -0.076400768829011
101 -0.061701776088042
102 -0.037584509846374
 Sym=     14.1
 Ene=      -0.5929
 Spin= Alpha
 Occup=    2.000000
1 0.000003665371107
2 -0.000007337558705
3 -0.000016455804754
4 0.13954923589587
5 0.028765767776187
6 -0.001402491164550
7 0.007859169516399
8 0.001623638325555
9 -0.000075866024953
10 -0.003007594633076
11 0.003005315708318
12 0.000002278924758
13 0.008057956535956
14 -0.000110638259070
15 -0.000111503667392
16 -0.025803699448774
17 0.053478114737776
18 0.027507212870401
19 -0.064139556587325
20 -0.087645503832489
21 0.001823181662371
22 -0.058554058016897
23 -0.047169269146773
24 0.001145556552493
25 0.008090201019647
26 -0.006839716313826
27 -0.001250484705821
28 -0.007074023884011
29 0.000042759140018
30 0.000153887524797
31 0.020615545520777
32 -0.041223067462550
33 -0.032739805113591
34 0.002148782846479
35 0.12264109462816
36 -0.002020763928927
37 0.024291223403397
38 0.075998870551821
39 -0.001403661324299
40 0.005311835765603
41 -0.007677589788427
42 0.002365754022824
43 -0.011845166068489
44 0.000170930949170
45 0.000273608971726
46 -0.020615887115315
47 0.041223656180731
48 0.032740655385275
49 0.050509165162731
50 -0.11177511036329
51 0.001473607644997
52 0.052386686900150
53 -0.060186650469627
54 0.000633957753190
55 0.004180048185667
56 -0.001807391327957
57 -0.002372656857710
58 -0.013587328415409
59 0.000170762357659
60 0.000077528839855
61 0.025801281803828
62 -0.053473320971880
63 -0.027498038216865
64 -0.093594553252770
65 0.055122337472335
66 -0.000275460801750
67 -0.072447796044741
68 0.020161358327095
69 0.000151200042787
70 -0.001299088445392
71 0.000053540117997
72 0.001245548327395
73 -0.011122139581483
74 0.000200836678695
75 0.000094737207378
76 0.000000200155158
77 -0.000000612886504
78 -0.000001835764331
79 0.36252499905574
80 0.074748755099547
81 -0.003673651703423
82 0.19807694940114
83 0.040839470289779
84 -0.002005430618381
85 -0.007493358988027
86 0.007488134778007
87 0.000005224210020
88 0.020083711520233
89 -0.000272085314145
90 -0.000278440885494
91 -0.19417265424430
92 -0.12882434780885
93 0.19418285845353
94 0.12883238248080
95 0.061563303543357
96 0.030660913877715
97 -0.095867897693105
98 -0.059370129466776
99 0.095862212837082
100 0.059366158523589
101 -0.061563013925186
102 -0.030660153476144
 Sym=     15.1
 Ene=      -0.5640
 Spin= Alpha
 Occup=    2.000000
1 -0.000000919698913
2 0.000001126959169
3 0.000003264286907
4 -0.085896747902108
5 -0.017645075883029
6 0.000853280057370
7 -0.034169441717147
8 -0.007037226228573
9 0.000340987925500
10 -0.003836501159010
11 0.003833743284966
12 0.000002757874044
13 0.010270068719873
14 -0.000135611847946
15 -0.000138123273080
16 -0.021182470525685
17 0.045250816204422
18 0.039124480923552
19 0.27452472764519
20 -0.10528161385563
21 -0.000151187490415
22 0.12584649468458
23 -0.040766120455485
24 -0.000181474206915
25 -0.015269929702878
26 0.013239978483257
27 0.002029951219621
28 -0.003542928583118
29 0.000182541477383
30 -0.000180938650316
31 -0.011204193981072
32 0.025033040421279
33 0.002185050926088
34 -0.021718034360067
35 0.24500075518269
36 -0.003824390462365
37 -0.002134254069192
38 0.096134680249007
39 -0.001547150658057
40 -0.002351289790640
41 0.000232930256876
42 0.002118359533764
43 -0.019251336904812
44 0.000346595250531
45 0.000175400805082
46 0.011200429366694
47 -0.025025283807738
48 -0.002173153706041
49 0.077053657810407
50 -0.23351886091685
51 0.003267985911623
52 0.036102333546374
53 -0.089101170853487
54 0.001208576232836
55 0.014064135278308
56 -0.011937358330874
57 -0.002126776947434
58 -0.012139058893967
59 0.000074451874686
60 0.000260698611142
61 0.021183866095424
62 -0.045252728556318
63 -0.039149372441317
64 0.21047970078355
65 0.20518326679857
66 -0.004694930399078
67 0.099465215419237
68 0.087189792292274
69 -0.002060482573873
70 0.013030852588825
71 -0.011003267216683
72 -0.002027585372141
73 0.009526691968469
74 -0.000271110923817
75 0.000102531059365
76 -0.000002870879512
77 0.000006155405354
78 0.000011532794833
79 -0.055270398566917
80 -0.011456780479597
81 0.000561574448518
82 -0.024620838002975
83 -0.005104070308014
84 0.000251166941474
85 0.000684804795293
86 -0.000684810348417
87 0.000000005553124
88 -0.001845221742245
89 0.000024916037492
90 0.000025796165643
91 0.027828224846577
92 0.017772370843932
93 -0.027864514334060
94 -0.017802642341213
95 -0.16082343657484
96 -0.12454813170203
97 -0.12822179379383
98 -0.10257580202725
99 0.12820425771316
100 0.10256017206035
101 0.16080576969551
102 0.12452906787403
 Sym=     16.1
 Ene=      -0.5433
 Spin= Alpha
 Occup=    2.000000
1 -0.005004328885059
2 0.013459639904297
3 0.022661662185792
4 0.068345509846103
5 -0.33116094281371
6 0.004992771037866
7 0.015489497226021
8 -0.075042302821381
9 0.001125160998137
10 0.018673356728208
11 -0.017950298424191
12 -0.000723058304018
13 0.009108565892161
14 -0.000297441344382
15 0.000267250955883
16 -0.006876635230207
17 0.010151608281125
18 0.066030472931230
19 -0.014827129319391
20 0.23964989122127
21 -0.003740780478947
22 0.023809420074613
23 0.094085089605600
24 -0.001675374960468
25 0.011750583215645
26 -0.010024662363390
27 -0.001725920852255
28 0.014824358504290
29 -0.000339654507740
30 0.000052789365950
31 0.014785048475052
32 -0.032099861822188
33 -0.040016026668646
34 0.12085620613637
35 -0.18321767776281
36 0.002148770598521
37 0.050926615015182
38 -0.081638847363503
39 0.000971357367955
40 0.000160356980023
41 0.000760386081623
42 -0.000920743061646
43 0.008645117789134
44 -0.000145297092922
45 -0.000097688705939
46 0.014789815578025
47 -0.032111410057001
48 -0.040012851344123
49 -0.038445993225094
50 -0.21618310661591
51 0.003726515044518
52 -0.014440851164868
53 -0.095164472774502
54 0.001621860729853
55 0.005703448081218
56 -0.004777302954803
57 -0.000926145126415
58 -0.006198404228666
59 0.000051336028782
60 0.000111303611633
61 -0.006871439706006
62 0.010140884005110
63 0.066017935848710
64 -0.081210451184134
65 0.22606836924726
66 -0.003115542132381
67 -0.059089584757464
68 0.077042464848374
69 -0.000860261402971
70 0.017680151496272
71 -0.015949737039831
72 -0.001730414456441
73 -0.001047728874493
74 -0.000131885780012
75 0.000271988596077
76 0.021390616727135
77 -0.045245934536197
78 -0.061589358680251
79 -0.063423834472481
80 0.30722811562196
81 -0.004674689959478
82 -0.028033199923701
83 0.13577623034129
84 -0.002071098115210
85 0.014979665996536
86 -0.012776055820434
87 -0.002203610176102
88 0.006898987177580
89 -0.000248048275534
90 0.000158606643364
91 0.087375667734698
92 0.077916704697778
93 0.087329338257008
94 0.077883117629736
95 0.041065254554615
96 0.047114552390400
97 0.064201720177598
98 0.055887767129653
99 0.064267822014783
100 0.055941271140779
101 0.041104168466068
102 0.047144832329491
 Sym=     17.1
 Ene=      -0.5128
 Spin= Alpha
 Occup=    2.000000
1 -0.028309888532972
2 0.055683546360839
3 0.088170122965754
4 0.026333905744613
5 -0.12749298315287
6 0.001905643808893
7 0.008065864645421
8 -0.039026094272931
9 0.000574188163868
10 0.000159497928554
11 0.001350795977368
12 -0.001510293905922
13 -0.000299756110702
14 -0.000007886413305
15 -0.000050415393590
16 -0.002984385122379
17 0.009664808302708
18 0.003307319698406
19 0.16017651475929
20 -0.051976531878921
21 -0.000240407411773
22 0.093927777428128
23 -0.024020876317822
24 -0.000246888706513
25 -0.015624640750024
26 0.013671652894322
27 0.001952987855702
28 0.010506494622304
29 -0.000037645749767
30 -0.000285314788218
31 0.016092031877092
32 -0.034918049042008
33 -0.050551260585896
34 -0.34651066488770
35 -0.087756107965496
36 0.003728303137876
37 -0.16512669002457
38 -0.058369133074609
39 0.002034581234081
40 -0.020702648444272
41 0.021962276009545
42 -0.001259627565273
43 -0.000587581860304
44 0.000145766904930
45 -0.000437124717494
46 0.016085893048846
47 -0.034905948039156
48 -0.050531929567296
49 0.35297302081935
50 0.056435339751467
51 -0.003190647863885
52 0.17475866746353
53 0.011691376733212
54 -0.001336109859979
55 -0.014391790973717
56 0.015656399606654
57 -0.001264608632936
58 -0.017502251949931
59 0.000378519850858
60 -0.000202271087553
61 -0.002986994824810
62 0.009671117738715
63 0.003315595920512
64 -0.12659385953728
65 -0.11106807915523
66 0.002630544111270
67 -0.076786644620031
68 -0.059206364952375
69 0.001457777181634
70 -0.004423076884371
71 0.002477596178401
72 0.001945480705970
73 -0.019511653032578
74 0.000364153505593
75 0.000118961095716
76 0.003305385772682
77 -0.007126114611551
78 -0.008285150320242
79 -0.015009133008139
80 0.072646149931533
81 -0.001106757018668
82 -0.008327331228258
83 0.040302972815354
84 -0.000609352978045
85 0.003031659289924
86 -0.002834879310092
87 -0.000196779979832
88 0.001456318753139
89 -0.000049681251923
90 0.000041833256621
91 0.021065184710599
92 0.014014650996713
93 0.021038026197966
94 0.013991446055740
95 -0.11700607995242
96 -0.094608648803605
97 0.13229746853231
98 0.10959203538017
99 0.13231438534030
100 0.10960652347396
101 -0.11703119986961
102 -0.094630519475156
 Sym=     18.1
 Ene=      -0.4798
 Spin= Alpha
 Occup=    2.000000
1 -0.000003909717175
2 0.000007115352243
3 0.000016474177687
4 -0.31362176215986
5 -0.064714552085037
6 0.003114409604736
7 -0.17275833348291
8 -0.035638344968883
9 0.001720605485097
10 -0.009209384287535
11 0.009203213741854
12 0.000006170545681
13 0.024681278108375
14 -0.000331733344972
15 -0.000338156815846
16 -0.013509789847720
17 0.030059705891885
18 0.035040034866319
19 0.15686177908858
20 0.23628609419276
21 -0.004833427780129
22 0.083591255684135
23 0.10800161150567
24 -0.002293136370200
25 -0.009029431478278
26 0.008316364389224
27 0.000713067089055
28 0.013839965852817
29 -0.000150446308558
30 -0.000237808519799
31 -0.005156754847581
32 0.006651860686281
33 0.029654676961660
34 0.033969504465334
35 -0.11960586185070
36 0.001719515384565
37 0.009576610975244
38 -0.061836610136195
39 0.000944098995247
40 -0.008472493297948
41 0.010253429647498
42 -0.001780936349550
43 0.012910707089982
44 -0.000157410908648
45 -0.000316231358143
46 0.005165295991248
47 -0.006670657972287
48 -0.029680571086453
49 -0.016081123268972
50 0.12324336360930
51 -0.001886216879771
52 -0.015646541625768
53 0.060557832774733
54 -0.000879107293944
55 -0.002590537666961
56 0.000802059690719
57 0.001788477976242
58 0.016720751852716
59 -0.000237479942510
60 -0.000090107546689
61 0.013509121110917
62 -0.030059949603376
63 -0.035022116679435
64 0.23753137568729
65 -0.15493533160388
66 0.000939013353936
67 0.11948043839718
68 -0.066116927625469
69 0.000284018081009
70 -0.002395682423475
71 0.003100907129547
72 -0.000705224706072
73 0.016780214767308
74 -0.000260689305778
75 -0.000181133231559
76 0.000003908081985
77 -0.000008647547892
78 -0.000009520192418
79 0.20767397635389
80 0.042856410787680
81 -0.002121287749116
82 0.13213624107711
83 0.027261114995003
84 -0.001341371490973
85 -0.009612295306537
86 0.009605465311170
87 0.000006829995367
88 0.025762766837242
89 -0.000350756323925
90 -0.000354758778046
91 -0.13913273075105
92 -0.12471368008672
93 0.13915601743457
94 0.12473687183224
95 -0.081550434557631
96 -0.079061457037520
97 0.083470286184146
98 0.074562316644975
99 -0.083430008496205
100 -0.074524673389212
101 0.081536479913303
102 0.079052677568466
 Sym=     19.1
 Ene=      -0.4705
 Spin= Alpha
 Occup=    1.936802
1 0.000008293168129
2 -0.000021382102897
3 0.000027871119454
4 -0.001249441910343
5 -0.003126632158000
6 -0.19038022043509
7 -0.000738803046099
8 -0.001845313696691
9 -0.11244723756574
10 -0.000021160997820
11 0.000268906609106
12 -0.000247745611286
13 0.000031397409942
14 -0.002003376086343
15 0.009700350070805
16 0.000020215955016
17 -0.000040778090618
18 -0.000072571615384
19 -0.001525487734883
20 -0.003677867999549
21 -0.22944648233900
22 -0.000986567319136
23 -0.002336111893934
24 -0.14574276640473
25 -0.000156646961193
26 0.000154549717547
27 0.000002097243646
28 -0.000174687972234
29 -0.013315357548363
30 0.005629903687339
31 -0.000046567869455
32 0.000096979543091
33 0.000127101035290
34 -0.001701060680485
35 -0.004147318496160
36 -0.25486060154440
37 -0.001108295320791
38 -0.002694428248243
39 -0.16672222179312
40 -0.000048146474637
41 -0.000385625439110
42 0.000433771913747
43 -0.000163808055582
44 -0.004487398336310
45 -0.014039475864099
46 0.000000629628690
47 -0.000001397116067
48 -0.000021959252916
49 -0.001646607687779
50 -0.004112224681766
51 -0.25485944252820
52 -0.001070334882477
53 -0.002694513826663
54 -0.16672106092115
55 0.000108921445960
56 -0.000310452383700
57 0.000201530937740
58 0.000084270137799
59 0.009682002564098
60 -0.011119774145060
61 0.000007704204013
62 -0.000014521426514
63 -0.000012759736071
64 -0.001516555694039
65 -0.003704359553653
66 -0.22944966604646
67 -0.000959013614124
68 -0.002359399114532
69 -0.14574498035773
70 0.000113974894649
71 0.000289638623938
72 -0.000403613518586
73 0.000229028327786
74 0.009999630384453
75 0.010432659928287
76 0.000002144115213
77 -0.000002632288919
78 -0.000036608290161
79 -0.000324087054326
80 -0.000774034053500
81 -0.047300043293116
82 -0.000063321538416
83 -0.000112695777409
84 -0.007939890336936
85 -0.000017255308818
86 0.000215132990983
87 -0.000197877682165
88 0.000023168832357
89 -0.001552139128220
90 0.007516953499596
91 0.000006511504499
92 0.000008893946353
93 -0.000002431447999
94 -0.000000326307982
95 -0.000007024072504
96 -0.000012564463593
97 0.000019716258739
98 0.000039706470840
99 0.000000683168180
100 0.000005887908422
101 -0.000003341168785
102 -0.000009983157751
 Sym=     20.1
 Ene=      -0.3072
 Spin= Alpha
 Occup=    1.777650
1 -0.000016226045490
2 0.000027317206608
3 0.000086609598346
4 0.002320200903652
5 0.005796181332588
6 0.35335036066100
7 0.001692138855597
8 0.004244424414464
9 0.25769989736294
10 -0.000032122141711
11 0.000377208315269
12 -0.000345086173558
13 0.000044440657277
14 -0.002706405249327
15 0.013112081247609
16 -0.000001480867382
17 0.000001718475723
18 0.000042997871370
19 0.000271283744011
20 0.000664275662242
21 0.040826849744126
22 0.000301850884258
23 0.000674361876122
24 0.041864257574963
25 0.000021819075556
26 0.000521573256170
27 -0.000543392331726
28 0.000163383852797
29 0.002368302627065
30 0.018544036925861
31 -0.000032603060081
32 0.000072372127037
33 0.000089977758118
34 -0.001400575583029
35 -0.003382057957582
36 -0.20884468761266
37 -0.001287924581178
38 -0.003080370512535
39 -0.18800946167462
40 -0.000083964500319
41 -0.000045824974856
42 0.000129789475175
43 -0.000133044260014
44 -0.007542356069296
45 -0.001596816579091
46 -0.000000507179452
47 -0.000006353073719
48 0.000063157630577
49 -0.001329602739065
50 -0.003349430246976
51 -0.20884505570004
52 -0.001228344671626
53 -0.002996672697897
54 -0.18801272756575
55 0.000085106056495
56 0.000041670749900
57 -0.000126776806395
58 0.000134640545821
59 0.007559542874389
60 0.001514957347681
61 0.000002150415946
62 -0.000002390172662
63 -0.000037050944913
64 0.000280539089415
65 0.000645652380914
66 0.040840362968898
67 0.000296324600387
68 0.000679997613949
69 0.041870273372043
70 -0.000111424745073
71 0.000452525596365
72 -0.000341100851292
73 -0.000052965479595
74 -0.009520766491459
75 0.016095226374716
76 0.000008901424455
77 -0.000018171479141
78 -0.000036160975959
79 0.002090550070425
80 0.005149955714846
81 0.31004555400254
82 0.001589369287296
83 0.003934389129506
84 0.23648480421941
85 0.000039065103383
86 -0.000483395277849
87 0.000444330174466
88 -0.000051618352789
89 0.003484996511517
90 -0.016877186193350
91 -0.000008194212394
92 -0.000017986717357
93 0.000013020235958
94 0.000020777225690
95 -0.000013238649307
96 -0.000016880585911
97 -0.000016612742391
98 -0.000039420894609
99 -0.000005952238508
100 0.000001774604409
101 -0.000013259158168
102 -0.000023418962476
 Sym=     21.1
 Ene=      -0.2298
 Spin= Alpha
 Occup=    1.450776
1 -0.000000159217392
2 0.000002706412544
3 -0.000032355207950
4 -0.000012407782173
5 -0.000006523321723
6 -0.000000473600606
7 0.000049098320786
8 0.000046418679650
9 -0.000005570455999
10 0.000224399323840
11 0.000109679732260
12 -0.000334079056101
13 0.000339935482055
14 0.019457552138828
15 0.004008170904899
16 0.000024860898087
17 -0.000071910223949
18 0.000065537346809
19 -0.002263181773561
20 -0.005391916751688
21 -0.33745900563183
22 -0.001788846516135
23 -0.004544715914812
24 -0.28369262303860
25 -0.000075430312451
26 0.000314749019524
27 -0.000239318707073
28 -0.000026777955612
29 -0.006464119417809
30 0.011351679181088
31 -0.000030666602466
32 0.000077261918894
33 -0.000016347405293
34 -0.001552948030483
35 -0.003774836972715
36 -0.23282681613280
37 -0.001320715240406
38 -0.003221128173480
39 -0.19178060678461
40 0.000192604910290
41 -0.000361783103575
42 0.000169178193285
43 0.000183101936569
44 0.016875869199173
45 -0.013029213153759
46 0.000003928236981
47 -0.000018084765365
48 0.000091315070947
49 0.001505574219367
50 0.003752878767172
51 0.23283491826654
52 0.001169625717394
53 0.003135880287815
54 0.19179392345914
55 0.000116969846636
56 0.000520489834277
57 -0.000637459680913
58 0.000291501484687
59 0.010337327132555
60 0.018634931609372
61 -0.000011532709653
62 0.000030448509069
63 -0.000018747829539
64 0.002219265023077
65 0.005450076167285
66 0.33744959146298
67 0.001906716540577
68 0.004593008447612
69 0.28368257120841
70 -0.000016722671363
71 -0.000363237099085
72 0.000379959770448
73 -0.000107693944706
74 -0.001440708688235
75 -0.012980184587981
76 0.000001107869884
77 -0.000004008708896
78 -0.000016954706160
79 0.000008979522413
80 0.000007763302009
81 -0.000004613063081
82 -0.000032844068090
83 0.000007151412257
84 -0.000003731997629
85 0.000024954784315
86 0.000014569984068
87 -0.000039524768383
88 0.000043936403765
89 0.002282610195531
90 0.000470406569451
91 -0.000011380543510
92 -0.000031331656411
93 0.000012313226586
94 0.000026685365835
95 0.000012924990535
96 0.000051480274678
97 -0.000015712678304
98 -0.000056757530529
99 -0.000007081863850
100 0.000016499815897
101 -0.000004842681320
102 -0.000015765041984
 Sym=     22.1
 Ene=       0.0079
 Spin= Alpha
 Occup=    0.676740
1 0.000004375705036
2 -0.000006058595373
3 -0.000000844063739
4 -0.001290438042226
5 -0.003216768589080
6 -0.19533649188086
7 -0.001836659260585
8 -0.004538174457445
9 -0.27287814059683
10 -0.000068289108047
11 0.000849088126542
12 -0.000780799018495
13 0.000101795767417
14 -0.006142725027154
15 0.029745057795975
16 -0.000003407568020
17 0.000027156291751
18 -0.000156342845618
19 -0.001024115260747
20 -0.002504004518695
21 -0.15801801161237
22 -0.001156721153843
23 -0.002536456896078
24 -0.16026207470371
25 -0.000052050437719
26 -0.000365940644808
27 0.000417991082528
28 -0.000168566008334
29 -0.005097669337699
30 -0.012946646208197
31 0.000024311291188
32 -0.000063303172205
33 -0.000012213112622
34 0.001191968050382
35 0.002882673867599
36 0.17828940340798
37 0.001279864264422
38 0.003082536916759
39 0.18278418768623
40 0.000108169499548
41 -0.000133860455606
42 0.000025690956058
43 0.000125920976806
44 0.009753077807625
45 -0.005119525674907
46 -0.000001018335094
47 0.000015515356933
48 -0.000098267711912
49 0.001133735687764
50 0.002869386232596
51 0.17830059380125
52 0.001228918353984
53 0.002903923177685
54 0.18280035130767
55 -0.000078686771842
56 -0.000236732680789
57 0.000315419452632
58 -0.000171423468258
59 -0.006929347121344
60 -0.008556341885338
61 0.000002459840332
62 -0.000000696114310
63 0.000011171259999
64 -0.001051473213212
65 -0.002551166367576
66 -0.15802773844714
67 -0.001074682782426
68 -0.002582639625919
69 -0.16026733567997
70 0.000114947737550
71 -0.000276870929642
72 0.000161923192092
73 0.000099014322961
74 0.009810331978121
75 -0.009876310045731
76 0.000010887369429
77 -0.000025147900829
78 -0.000052150062821
79 0.003298250944790
80 0.008123872621800
81 0.49024318624627
82 0.003408376045369
83 0.008319131346199
84 0.50286735958970
85 -0.000014926882796
86 0.000212377271021
87 -0.000197450388225
88 0.000022510404195
89 -0.001524117505539
90 0.007382040932036
91 0.000013666982532
92 0.000045915252904
93 -0.000000559349783
94 0.000007479790668
95 0.000018587165651
96 -0.000012831814389
97 0.000041174810324
98 0.000129332500790
99 0.000006403131980
100 -0.000006765562211
101 0.000015410190480
102 0.000031889724456
 Sym=     23.1
 Ene=       0.2874
 Spin= Alpha
 Occup=    0.079025
1 -0.000001510953938
2 -0.000003399365673
3 -0.000009081455040
4 0.000053898453770
5 0.000174115841264
6 0.010807299020868
7 0.000092778379910
8 0.000126711536108
9 0.010327427623826
10 0.000266613472608
11 0.000139741822978
12 -0.000406355295586
13 0.000412551773864
14 0.023367883355002
15 0.004925095910071
16 -0.000002049271886
17 0.000000252847105
18 0.000068201546418
19 -0.002144718471863
20 -0.005316852032342
21 -0.32728534951735
22 -0.001942356624935
23 -0.004902935115726
24 -0.30115888730484
25 0.000032201037711
26 -0.000419796421594
27 0.000387595383883
28 -0.000081697247697
29 0.001608600178035
30 -0.015324305680847
31 0.000048867792549
32 -0.000102955699095
33 -0.000453047768651
34 0.003277202220155
35 0.008000592243521
36 0.49099693895599
37 0.002742613134673
38 0.006665578133565
39 0.41981534570375
40 -0.000052523835029
41 -0.000072095394869
42 0.000124619229898
43 -0.000129835244795
44 -0.006725402881200
45 -0.003642194989254
46 -0.000015900126719
47 0.000019167886186
48 0.000200925864550
49 -0.003185576181819
50 -0.007830851692980
51 -0.48382675930330
52 -0.002808191612213
53 -0.006614827135633
54 -0.41379158779895
55 -0.000085386322883
56 -0.000002804011450
57 0.000088190334333
58 -0.000129764395116
59 -0.008105782001954
60 0.000012086050937
61 -0.000003206026086
62 0.000003393153449
63 -0.000068488660839
64 0.002060489215461
65 0.005047307111426
66 0.31139495520542
67 0.001920552308923
68 0.004668899609088
69 0.28667421723645
70 -0.000060714943182
71 0.000419264165816
72 -0.000358549222634
73 0.000017171349480
74 -0.005004968252078
75 0.015118721311847
76 -0.000000574033054
77 -0.000003636701095
78 0.000045707928372
79 -0.000019280745894
80 -0.000065577445292
81 -0.004066865115093
82 -0.000042871296964
83 -0.000113916326296
84 -0.005550585229412
85 0.000026112851840
86 0.000003350226305
87 -0.000029463078145
88 0.000041416606200
89 0.002362632257717
90 0.000083435538668
91 -0.000009406922954
92 -0.000015798684966
93 0.000007349152933
94 0.000015679318038
95 0.000023394644632
96 0.000042874569046
97 0.000083615386846
98 0.000056099242871
99 -0.000008726092343
100 0.000026778511485
101 -0.000011543041196
102 -0.000015233499120
 Sym=     24.1
 Ene=       0.3140
 Spin= Alpha
 Occup=    0.079007
1 -0.000023103167228
2 0.000030913527467
3 0.000213921359402
4 0.003517267217566
5 0.008782290466817
6 0.53620600714530
7 0.003411382167562
8 0.008279390521275
9 0.51243197812375
10 -0.000024330697241
11 0.000136526640628
12 -0.000112195943387
13 0.000008919853056
14 -0.001564861963111
15 0.005200410810189
16 0.000020869758639
17 -0.000055378292486
18 -0.000153192523768
19 -0.002582826302405
20 -0.006254547586938
21 -0.38714670289152
22 -0.002392599042345
23 -0.005709930759136
24 -0.35292931145540
25 0.000066334090459
26 0.000390940962270
27 -0.000457275052729
28 0.000174137535517
29 0.005329700998854
30 0.013697600867957
31 0.000008103675160
32 -0.000019545583544
33 -0.000092591448546
34 0.001097174679154
35 0.002765688383508
36 0.16783973264367
37 0.000909130730530
38 0.002294398174485
39 0.14057317628215
40 0.000212987214301
41 -0.000280103948112
42 0.000067116733810
43 0.000216538332785
44 0.017837688450593
45 -0.010510585444461
46 -0.000013577140724
47 0.000034057799581
48 0.000069302880484
49 0.001177272320747
50 0.003036655489005
51 0.18750084788246
52 0.000962846737046
53 0.002555967908733
54 0.15738238792449
55 -0.000130670980026
56 -0.000464862980630
57 0.000595533960656
58 -0.000302512222031
59 -0.011902627824513
60 -0.016717528797856
61 0.000014112804776
62 -0.000033386622648
63 -0.000148542959288
64 -0.002620602182901
65 -0.006477344314530
66 -0.40004051063671
67 -0.002319454311917
68 -0.005907196460770
69 -0.36480022655840
70 -0.000114029575210
71 0.000281875244667
72 -0.000167845669457
73 -0.000096622583023
74 -0.010126890074831
75 0.009872846185956
76 0.000009285120288
77 -0.000019601009376
78 0.000069951483659
79 -0.001364557686119
80 -0.003301371058583
81 -0.20195577889004
82 -0.001844256559177
83 -0.004551052663237
84 -0.27542367054459
85 0.000041520871011
86 -0.000553073058357
87 0.000511552187346
88 -0.000059365153451
89 0.003917463500049
90 -0.019204646986345
91 -0.000014420353633
92 -0.000026113086040
93 0.000010243505277
94 0.000007351452560
95 0.000018097796312
96 0.000013485274134
97 0.000025218729019
98 0.000028812484912
99 -0.000000678409585
100 0.000008799050533
101 0.000013194618372
102 -0.000002524858861
 Sym=     25.1
 Ene=       0.2619
 Spin= Alpha
 Occup=    0.000000
1 0.002275871789678
2 0.020262217094538
3 -0.45954377924554
4 0.002366301502405
5 -0.011475372527304
6 0.000177320033461
7 -0.084139109587926
8 0.40772093485566
9 -0.006083520052740
10 -0.011883559835774
11 0.011785796900112
12 0.000097762935662
13 -0.005887521056658
14 0.000185564835139
15 -0.000184094766151
16 0.051438801316075
17 -0.078947907565859
18 -0.58480551772211
19 0.12880010842361
20 -0.027405910114557
21 -0.000377164702304
22 0.72498539628947
23 -0.058365416290119
24 -0.003680902215348
25 0.010085018333548
26 -0.004389313021464
27 -0.005695705312084
28 -0.003773790683318
29 -0.000065632821768
30 0.000004923959566
31 0.023170284586721
32 -0.015075549017854
33 -0.58638449033027
34 0.027864453046614
35 0.11921851761663
36 -0.002167026603491
37 0.040642321768497
38 0.22267612381664
39 -0.004153127785536
40 -0.004419738851492
41 0.006571195212686
42 -0.002151456361194
43 0.013558087738234
44 -0.000201629493554
45 -0.000247682718068
46 0.023173129779108
47 -0.015084462633976
48 -0.58634283237691
49 -0.072781513460223
50 0.098471257911583
51 -0.001119016072128
52 -0.12547356960043
53 0.18851380877382
54 -0.002240522862148
55 0.005837800697496
56 -0.003678408239082
57 -0.002159392458414
58 -0.013925448127453
59 0.000166767017476
60 0.000121247454442
61 0.051437276830990
62 -0.078942091273704
63 -0.58482062572912
64 -0.10745249701401
65 -0.076112767165166
66 0.001968501752228
67 -0.64275808588754
68 -0.34026534098542
69 0.009811278170928
70 0.005444106310808
71 0.000247697562884
72 -0.005691803873692
73 0.008663199937214
74 -0.000222725832756
75 -0.000167611477688
76 0.042150123309071
77 -0.026260789335593
78 -1.02763213763370
79 0.022363290148513
80 -0.10840443323823
81 0.001626673145204
82 0.079793895395802
83 -0.38686086397990
84 0.005799037402132
85 0.001191024074572
86 -0.004823777747026
87 0.003632753672453
88 0.001497345876284
89 -0.000005747279584
90 0.000150742021963
91 0.003837916713563
92 0.66969186875832
93 0.003841516351985
94 0.66971664879903
95 0.017057518647243
96 1.19922044521330
97 0.024906431506115
98 0.70392815219292
99 0.024907851593034
100 0.70398226209397
101 0.017056850875129
102 1.19921447629616
 Sym=     26.1
 Ene=       0.2821
 Spin= Alpha
 Occup=    0.000000
1 -0.002348700905179
2 0.035039060629001
3 -0.66182458330243
4 -0.008237775896553
5 0.039966950769257
6 -0.000629505228039
7 -0.040519855489130
8 0.19616362172908
9 -0.002953804534662
10 0.010683862359618
11 -0.017532733486414
12 0.006848871126795
13 0.007024005520318
14 -0.000144064434862
15 0.000410948948509
16 0.001716775827638
17 -0.019710993822406
18 0.083622073437274
19 -0.015054785900571
20 0.011300488305708
21 -0.000081952632389
22 0.21591191613482
23 0.37448496206279
24 -0.007554790451806
25 -0.015556666482485
26 0.014652432501346
27 0.000904233981138
28 0.001021094493068
29 0.000112462299311
30 -0.000268211964744
31 -0.044394182462122
32 0.046668297167746
33 0.94291106134172
34 -0.078580129419457
35 -0.084313880589699
36 0.001957673415619
37 -0.39090006490093
38 -0.36505881579642
39 0.008830058732503
40 0.005070386629790
41 -0.005943097856604
42 0.000872711226813
43 -0.004804433758983
44 0.000040721084568
45 0.000156554721456
46 -0.044398469381627
47 0.046675080612211
48 0.94297582560410
49 0.10556009378396
50 -0.046360574118900
51 0.000059072334857
52 0.50355033097891
53 -0.18074692546146
54 -0.000463248928686
55 0.000322437448677
56 -0.001198930350092
57 0.000876492901415
58 0.007923085136863
59 -0.000127004720448
60 -0.000010419910853
61 0.001716868802753
62 -0.019725141706744
63 0.083811834308933
64 0.009389315716804
65 0.016341810147013
66 -0.000306289482894
67 -0.34644614108290
68 0.25859202936206
69 -0.001881966154897
70 -0.010183488530723
71 0.009284791680152
72 0.000898696850571
73 -0.013379208340172
74 0.000300780528050
75 -0.000072517796962
76 0.099316052621264
77 -0.12362287426060
78 -1.52291656099029
79 0.021687001866307
80 -0.10504189725085
81 0.001585606975598
82 0.12719489885500
83 -0.61607638273044
84 0.009319447108407
85 0.000796902178539
86 0.000822755481481
87 -0.001619657660019
88 -0.000008344117147
89 -0.000017957696104
90 -0.000042995481252
91 0.018594178822792
92 1.12791451158360
93 0.018590739519501
94 1.12771768365778
95 -0.048780881385922
96 0.008849052118480
97 -0.008932807446889
98 -0.99989261767742
99 -0.008939095837969
100 -1.00003366027237
101 -0.048785860997110
102 0.008671090021208
 Sym=     27.1
 Ene=       0.3007
 Spin= Alpha
 Occup=    0.000000
1 0.000003758579712
2 -0.000007253069774
3 -0.000004604323223
4 0.079205287272491
5 0.016342178617841
6 -0.000771512830238
7 -0.32902846356997
8 -0.067868388789049
9 0.003355687766905
10 -0.009952602707224
11 0.009946013333829
12 0.000006589373395
13 0.026666781418444
14 -0.000360473734896
15 -0.000363336497653
16 0.014029252572490
17 0.023964765739700
18 -0.86521169711473
19 0.19453372814830
20 0.037893165896995
21 -0.001899644045692
22 0.64577683477950
23 -0.062338576620398
24 -0.003150836973640
25 0.004382374780774
26 -0.010652418669846
27 0.006270043889072
28 -0.007518154894751
29 0.000131956405310
30 0.000368725877235
31 0.002317486854716
32 -0.005098816753172
33 -0.17896775126726
34 0.071946904689015
35 0.074861500168135
36 -0.001711145673838
37 0.19794419609872
38 0.39222938747717
39 -0.007835859333740
40 -0.010560147727905
41 0.011319536417870
42 -0.000759388689965
43 -0.002914226802301
44 0.000124696682334
45 -0.000203071483807
46 -0.002306154343803
47 0.005090360458653
48 0.17869013124382
49 0.095678104141308
50 -0.040269673733903
51 0.000029304314572
52 0.33687237121310
53 -0.28185939796585
54 0.002470299472531
55 0.008967680601402
56 -0.009728538938340
57 0.000760858336939
58 0.007175626709161
59 -0.000175588064802
60 0.000147441188354
61 -0.014035208600455
62 -0.023953330581924
63 0.86527666063054
64 0.19365270403363
65 0.042148778612859
66 -0.001964416062177
67 0.56852401640813
68 0.31264873314558
69 -0.008886111440070
70 0.002705645059359
71 0.003569526519124
72 -0.006275171578483
73 -0.011472322119635
74 0.000117090847155
75 -0.000109779093004
76 -0.000005111705652
77 0.000002492722294
78 0.000113395008196
79 0.21353596524046
80 0.044028197033267
81 -0.002169175772390
82 1.07171367558146
83 0.22094168002797
84 -0.010904659575787
85 0.004099238286494
86 -0.004095469090179
87 -0.000003769196315
88 -0.010982328821574
89 0.000150571717562
90 0.000148185112385
91 0.007941320879455
92 1.13163179458612
93 -0.007942760860769
94 -1.13175246363619
95 0.002266796002538
96 1.16171238614584
97 0.011928295145273
98 0.61084023988454
99 -0.011924439479008
100 -0.61049920440619
101 -0.002260746574990
102 -1.16180947732577
 Sym=     28.1
 Ene=       0.3205
 Spin= Alpha
 Occup=    0.000000
1 0.000005876820086
2 -0.000008072918383
3 -0.000039666107458
4 0.009067547681724
5 0.001881826971855
6 -0.000095315881272
7 0.42752386850212
8 0.088097639318077
9 -0.004232105243201
10 0.004485222229937
11 -0.004482024845582
12 -0.000003197384355
13 -0.012014560255450
14 0.000159352859824
15 0.000160108639804
16 0.025419890327148
17 -0.076305379674399
18 0.37530685797743
19 0.029485888229635
20 0.021950623673035
21 -0.000528985993143
22 0.77772802685744
23 0.20122198569478
24 -0.008707234681214
25 -0.000057420074859
26 0.005688820208984
27 -0.005631400134125
28 -0.009035664857709
29 0.000108521968191
30 -0.000158114529565
31 -0.085075265243399
32 0.14996955400713
33 0.74349611830928
34 0.009233634214929
35 -0.11335291927364
36 0.001914245261702
37 -0.35468068107256
38 -1.40004811900240
39 0.025491371531470
40 -0.013310378878623
41 0.004555432541301
42 0.008754946337321
43 0.003918906178713
44 0.000102005708984
45 0.000044272863955
46 0.085078696991067
47 -0.14997368130664
48 -0.74352142394745
49 -0.036389654551401
50 0.10777255185602
51 -0.001512242443176
52 -0.87991525049373
53 1.14557705994642
54 -0.012986784352708
55 0.008044829895645
56 0.000706107832581
57 -0.008750937728225
58 0.010184029973159
59 -0.000298646240244
60 -0.000240739010446
61 -0.025431484486014
62 0.076327325697657
63 -0.37521895847902
64 0.035780026028345
65 -0.008492695663027
66 -0.000118667370267
67 0.79399793576898
68 0.12288105187901
69 -0.007181099280852
70 0.004841744026397
71 -0.010471251433717
72 0.005629507407320
73 -0.003790878035596
74 0.000062596748075
75 0.000324345446656
76 0.000003307919054
77 -0.000006262721549
78 -0.000012195901376
79 0.055663469581828
80 0.011468005442384
81 -0.000543624131613
82 -0.086522119852445
83 -0.017895421628329
84 0.000866025337880
85 -0.002313796495685
86 0.002312715454793
87 0.000001081040892
88 0.006201410024204
89 -0.000082795188165
90 -0.000082407761882
91 -0.026236068351714
92 0.044082877310213
93 0.026238810400320
94 -0.043989539675334
95 0.019749524803889
96 0.70499899794565
97 -0.005183476771050
98 -1.84943561196175
99 0.005185290598602
100 1.84952899350846
101 -0.019752566193855
102 -0.70520191449082
 Sym=     29.1
 Ene=       0.3298
 Spin= Alpha
 Occup=    0.000000
1 0.043833548008344
2 -0.076975803390235
3 -0.23935164606945
4 -0.026413973509432
5 0.12780367958685
6 -0.001884214015689
7 0.032166487422302
8 -0.15613518139681
9 0.002411751777660
10 0.010856859288885
11 -0.005341624147671
12 -0.005515235141214
13 0.004019131546903
14 -0.000191654782384
15 -0.000025824003054
16 -0.055178539260643
17 0.083912097536662
18 0.66466980877239
19 -0.079589270424027
20 0.022415889696906
21 0.000140427216629
22 -0.84663040765944
23 0.23071892888983
24 0.001937977046847
25 -0.004967804019535
26 0.001116580245783
27 0.003851223773752
28 -0.015095564450294
29 0.000306612440014
30 0.000152888128007
31 0.031502286883576
32 -0.031075849021707
33 -0.54191651235900
34 0.045392168879940
35 0.12933879981915
36 -0.002459624592829
37 0.37421651816425
38 0.65335649128047
39 -0.013273743273541
40 -0.003240318049979
41 0.002005002688409
42 0.001235315361569
43 -0.005221037793780
44 0.000119550625379
45 0.000019888851494
46 0.031480958261822
47 -0.031066551953712
48 -0.54131187124536
49 -0.092890542799901
50 0.10078331262077
51 -0.001035552337066
52 -0.60249584021230
53 0.45184683060608
54 -0.003220893020724
55 -0.005707470098624
56 0.004472681791934
57 0.001234788306690
58 0.001381479790781
59 0.000036908477093
60 -0.000071327831071
61 -0.055206358038834
62 0.083958371351663
63 0.66507488281421
64 0.064241150597542
65 0.052115006035631
66 -0.001266094009368
67 0.68642930257433
68 0.54698321581704
69 -0.013421434442903
70 -0.013519838450564
71 0.009658957368250
72 0.003860881082314
73 0.007827060384075
74 0.000008821837635
75 -0.000159408524901
76 0.046549113019705
77 -0.047051599675887
78 -0.64813339737432
79 0.019184407627031
80 -0.093386703266372
81 0.001394702057881
82 0.083354579781915
83 -0.40585703654585
84 0.006101102963572
85 0.003622153207730
86 -0.001196663668393
87 -0.002425489539338
88 0.001203342962151
89 -0.000065850032393
90 -0.000037685444267
91 0.012448036287501
92 0.61012724741497
93 0.012469045256011
94 0.61094567760513
95 -0.026263314830250
96 -1.28418520151089
97 -0.004447678777050
98 1.14220376170405
99 -0.004428086822598
100 1.14194739612392
101 -0.026253140696784
102 -1.28466587917036
 Sym=     30.1
 Ene=       0.3303
 Spin= Alpha
 Occup=    0.000000
1 -0.000009411111177
2 0.000014343499010
3 0.000054268340452
4 -0.14330816065744
5 -0.029593268613726
6 0.001404781335313
7 -0.17467314264748
8 -0.036006235248688
9 0.001604843153694
10 0.009157072970780
11 -0.009152184148986
12 -0.000004888821794
13 -0.024542409712836
14 0.000329793977678
15 0.000336126204783
16 0.061518693546110
17 -0.098940323670738
18 -0.91625197310185
19 0.098489731414783
20 -0.075131076483088
21 0.000598284930217
22 0.75970141990428
23 -0.24847692715516
24 -0.000800579321835
25 -0.008827130808982
26 0.015064902680814
27 -0.006237771871832
28 0.001322410387690
29 -0.000006974888300
30 -0.000407093216646
31 0.010098054900493
32 0.030344578072489
33 -0.80305776282953
34 -0.031883437513628
35 0.067835851758498
36 -0.000887008995515
37 -0.49962441073390
38 -0.052960482814447
39 0.003930677062846
40 -0.000008063885988
41 -0.005140758659043
42 0.005148822545031
43 -0.002774396064931
44 0.000079601859442
45 0.000213380245091
46 -0.010116805351287
47 -0.030323748782972
48 0.80335964220159
49 -0.002374906509081
50 -0.074967394564156
51 0.001229658984165
52 -0.47947015275878
53 -0.14924275361218
54 0.005573515305384
55 0.002562200912159
56 0.002589443322529
57 -0.005151644234688
58 -0.004063126054872
59 0.000009261287486
60 -0.000118937833933
61 -0.061487496464370
62 0.098892334225233
63 0.91585981801408
64 0.060682935093930
65 0.10791812439742
66 -0.002157924860174
67 0.59899408211578
68 0.52834327380921
69 -0.012560077425697
70 0.004258532141857
71 -0.010497877373233
72 0.006239345231376
73 0.010931867865636
74 -0.000162707478896
75 0.000239182768325
76 -0.000015630034022
77 0.000012606305589
78 0.000238142970859
79 -0.19896065084313
80 -0.040986736060319
81 0.002032049972364
82 -1.02495086509932
83 -0.21119098142808
84 0.010464883806424
85 -0.006971638533658
86 0.006965550044755
87 0.000006088488903
88 0.018678288189519
89 -0.000258306222986
90 -0.000255268146718
91 -0.051860624773550
92 -1.16234866020354
93 0.051851917946789
94 1.16198475997700
95 -0.018200586459192
96 1.28363146177626
97 -0.028350402956315
98 0.10888144940376
99 0.028356114438028
100 -0.10955152333628
101 0.018211342153001
102 -1.28288864547331
 Sym=     31.1
 Ene=       0.4196
 Spin= Alpha
 Occup=    0.000000
1 -0.12059446948246
2 0.10648643108273
3 3.44033294253182
4 -0.001355631012965
5 0.005723026548522
6 -0.000097508631302
7 -0.21846064411485
8 1.05333776572736
9 -0.016018847324314
10 -0.019251910352189
11 0.025374955183706
12 -0.006123044831517
13 -0.011101789124451
14 0.000283010591519
15 -0.000529016280424
16 -0.001269651580898
17 -0.020315746948633
18 0.66916033688619
19 -0.060197792816846
20 -0.13637242902382
21 0.002571130447298
22 0.12368450676746
23 -1.46821473235677
24 0.022857120730200
25 0.007100765068659
26 -0.005005969622359
27 -0.002094795446299
28 0.021149334187074
29 -0.000411326099970
30 -0.000081775874282
31 0.032371222204986
32 -0.040764750913096
33 -1.40865844378721
34 0.072147927567022
35 -0.066310108548946
36 0.000598136009629
37 0.63629679013802
38 -0.48348639620203
39 0.003300613947369
40 0.010152449224259
41 -0.014048088697355
42 0.003895639473096
43 -0.017071472894026
44 0.000231138775746
45 0.000444685532232
46 0.032308609321836
47 -0.040714476334966
48 -1.40687266897811
49 -0.040275429371150
50 -0.089456001671223
51 0.001716578965941
52 -0.39493034576424
53 -0.69586950677548
54 0.013859544790123
55 -0.004409008790065
56 0.000506121114425
57 0.003902887675640
58 0.021865509485763
59 -0.000289488394989
60 -0.000081427764487
61 -0.001322335487503
62 -0.020270848113084
63 0.67059016635478
64 0.10919607481277
65 -0.10147332120478
66 0.000904167579315
67 0.46714061551516
68 -1.39654915206902
69 0.019534273516670
70 0.018521067144170
71 -0.016417311984740
72 -0.002103755159430
73 -0.009411615704639
74 -0.000005752375035
75 0.000332281193696
76 0.073215559754066
77 0.047000336805436
78 -2.56674621056388
79 0.020925260287472
80 -0.10094293679194
81 0.001550000443127
82 -0.27192965287281
83 1.32217236892288
84 -0.020102533302370
85 -0.018894266166065
86 0.002623292514479
87 0.016270973651586
88 -0.005332541324989
89 0.000355744344829
90 0.000296179742540
91 -0.018707889094572
92 0.38154848769266
93 -0.018645866850853
94 0.38019656576589
95 0.017460662696508
96 0.031201435703693
97 -0.083798636848164
98 0.11487562453599
99 -0.083745993659847
100 0.11564023377903
101 0.017583542807892
102 0.030929806393531
 Sym=     32.1
 Ene=       0.4278
 Spin= Alpha
 Occup=    0.000000
1 -0.000080795172163
2 0.000070109764014
3 0.002476401959509
4 0.22908207882132
5 0.047245340864130
6 -0.002246710219699
7 1.51745410284485
8 0.31374467958277
9 -0.015101368220226
10 0.000481848945623
11 -0.000475950417733
12 -0.000005898527890
13 -0.001330007055727
14 0.000019656325116
15 0.000024082863780
16 -0.035072576387359
17 0.029371296879005
18 0.99513713152615
19 0.053267205910371
20 -0.016814528631848
21 -0.000098028180289
22 0.029582145318260
23 0.60467341148947
24 -0.010019533256287
25 0.017366712468205
26 -0.016699959266106
27 -0.000666753202099
28 -0.019719073282615
29 0.000172172650767
30 0.000425575749965
31 -0.051700349970893
32 0.040947581408354
33 1.42993700907267
34 0.18957172715532
35 0.064522851474013
36 -0.002319032045441
37 1.48171841328146
38 0.48165469495310
39 -0.017431807327316
40 -0.019644500697105
41 0.021963080209525
42 -0.002318579512420
43 -0.007151545885842
44 0.000249463990737
45 -0.000408263729271
46 0.051742777602882
47 -0.041000871333447
48 -1.43193289101130
49 0.19958738797654
50 0.015612508449959
51 -0.001540402720014
52 1.55089303338138
53 0.14272703263923
54 -0.012257648687326
55 0.017625001160256
56 -0.019952262536708
57 0.002327261376452
58 0.012576269637118
59 -0.000312154850065
60 0.000330034098505
61 0.035069287977404
62 -0.029397581066221
63 -0.99417517704076
64 0.042398840876394
65 0.036390030440645
66 -0.000869195230013
67 0.26706421601409
68 -0.54560062942639
69 0.007036759427147
70 0.000405377149248
71 -0.001056323132348
72 0.000650945983101
73 -0.027851320900137
74 0.000453330142207
75 0.000218078787932
76 0.000050985448404
77 0.000038822262107
78 -0.001869798399674
79 -0.14614861065630
80 -0.030200971458712
81 0.001491671687069
82 -1.24090547460056
83 -0.25475954665595
84 0.012465356284588
85 0.006295514540673
86 -0.006302761316405
87 0.000007246775732
88 -0.016906663893623
89 0.000235616203426
90 0.000229192562955
91 0.047396508102536
92 -1.04186858764315
93 -0.047424212859535
94 1.04233243734296
95 0.087753710141072
96 -0.12830593628112
97 0.035309621341741
98 0.59384928931908
99 -0.035435055819872
100 -0.59362933231711
101 -0.087731165677137
102 0.12836969148938
 Sym=     33.1
 Ene=       0.4992
 Spin= Alpha
 Occup=    0.000000
1 -0.085941228185543
2 -0.002044204209682
3 3.35637953400326
4 -0.016554353287717
5 0.080162511126270
6 -0.001236165847570
7 0.086618617662930
8 -0.42037830413124
9 0.005781576447111
10 0.016707702802225
11 -0.001499235875159
12 -0.015208466927066
13 0.004525457512419
14 -0.000317447275247
15 -0.000278966627566
16 0.074600247340117
17 -0.028665419562595
18 -2.61003126566063
19 -0.10530375737259
20 0.17033183156108
21 -0.002072323507891
22 -1.55145518796157
23 0.46833180653142
24 0.003208307010239
25 -0.003895031281969
26 -0.008510992710087
27 0.012406023992056
28 0.001036000556248
29 0.000093825443259
30 0.000381894647924
31 -0.049699277208033
32 0.012345622999553
33 1.64633357632284
34 0.11487232061760
35 0.036684895512465
36 -0.001382198115405
37 -0.62918665219242
38 1.47097392322328
39 -0.019367096696275
40 0.020885626310186
41 -0.016372847061301
42 -0.004512779248885
43 0.027886819336977
44 -0.000649884690635
45 0.000018815715249
46 -0.049697768714660
47 0.012346082583053
48 1.64625866372844
49 -0.12001941614153
50 -0.011722056816868
51 0.000953725362647
52 -0.004321354604298
53 1.59985820470527
54 -0.025778270381064
55 0.032608971678073
56 -0.028088619413504
57 -0.004520352264569
58 -0.003524671007198
59 -0.000206518604242
60 0.000448984250987
61 0.074597595546595
62 -0.028664394050030
63 -2.60997151366860
64 0.029304999443093
65 0.19809107136314
66 -0.003406631303219
67 1.23943907224008
68 1.04384385524227
69 -0.024739287710909
70 -0.003969362480113
71 -0.008436311900953
72 0.012405674381065
73 0.001232395322211
74 0.000118855250358
75 0.000388361165920
76 0.048624318262558
77 -0.032836907517346
78 -0.73351096653413
79 -0.009804768365798
80 0.047481717925387
81 -0.000789200069696
82 -0.24096156323328
83 1.16809506368026
84 -0.017514909482372
85 -0.014609130786003
86 0.011222725168968
87 0.003386405617035
88 -0.006424123267950
89 0.000245829094650
90 -0.000110457625603
91 -0.038311233832924
92 -0.22221181195783
93 -0.038322122323389
94 -0.22220919861240
95 0.007143973471014
96 -0.58038890623259
97 0.025995642944083
98 0.50339405037986
99 0.025986473564107
100 0.50348476899436
101 0.007143517968748
102 -0.58042871135854
 Sym=     34.1
 Ene=       0.5448
 Spin= Alpha
 Occup=    0.000000
1 0.022737462683538
2 0.033262823267610
3 0.073165650143612
4 -0.058984921002824
5 0.28588470188402
6 -0.004329794336249
7 -1.02698786786652
8 4.97720124718241
9 -0.074923852175367
10 -0.008785797312299
11 0.011457372465295
12 -0.002671575152996
13 -0.005029651011529
14 0.000130933879460
15 -0.000243319678226
16 -0.040146795453296
17 -0.009958587495137
18 2.26208028371859
19 0.045661101583931
20 0.044872046730577
21 -0.001032111458526
22 2.34670622042928
23 0.33792840948204
24 -0.020878762911134
25 -0.007368095616102
26 0.018882475650571
27 -0.011514380034469
28 -0.024732122120427
29 0.000358463396823
30 -0.000395413727918
31 -0.007990026906307
32 0.055226554290426
33 -0.85109909509093
34 -0.14428366735392
35 0.073710782249339
36 -0.000169530733446
37 0.15417004982196
38 -0.61953900747447
39 0.008762138728502
40 -0.012903758470040
41 0.003373991364195
42 0.009529767105845
43 0.002643285644422
44 0.000129036380340
45 0.000095005985141
46 -0.008011618417354
47 0.055227639303588
48 -0.85019672933769
49 0.10332113482927
50 0.12478893716543
51 -0.002649530807571
52 0.10322877376103
53 -0.62949436859529
54 0.009338821613227
55 -0.008693465181055
56 -0.000830034274803
57 0.009523499455858
58 -0.008637963751593
59 0.000270957333929
60 0.000244477211514
61 -0.040135010255958
62 -0.009975246745810
63 2.26179646134243
64 -0.059656534617237
65 0.023127528396845
66 -0.000028986376159
67 -2.28889887312471
68 -0.61726615241303
69 0.025272968623734
70 -0.018830307562649
71 0.030335509485022
72 -0.011505201922373
73 0.005968649491405
74 -0.000036866891583
75 -0.000814620234471
76 0.047431931119131
77 0.086601712169202
78 -3.70269934279818
79 0.000716692422692
80 -0.003580510444077
81 0.000081825351901
82 -0.65231809203598
83 3.16152173466901
84 -0.048174861043929
85 -0.021814569801827
86 0.007436659396099
87 0.014377910405729
88 -0.007278145626805
89 0.000407893723105
90 0.000180518953213
91 -0.10158403817406
92 -0.57279150718783
93 -0.10163365104312
94 -0.57266041200531
95 -0.001133203784545
96 1.16455872932018
97 0.027440351439813
98 -0.13515299054750
99 0.027432548877964
100 -0.13492607482460
101 -0.001146631367005
102 1.16442751013175
 Sym=     35.1
 Ene=       0.5598
 Spin= Alpha
 Occup=    0.000000
1 0.000003000685148
2 0.000011492739927
3 0.000066640715006
4 0.094702475594723
5 0.019552718276348
6 -0.000953098363795
7 0.33623823185741
8 0.069891532607008
9 -0.003447125288441
10 0.016171038482702
11 -0.016157146061942
12 -0.000013892420760
13 -0.043332613150815
14 0.000572959618957
15 0.000597445479267
16 0.061293420724364
17 -0.049776175041729
18 -2.43924857474010
19 -0.098822483208195
20 -0.11843507289175
21 0.002478418343945
22 -1.49865756555832
23 2.10366284321518
24 -0.023448830040294
25 -0.015170958829384
26 0.011006969971086
27 0.004163988858298
28 -0.012274536451529
29 0.000325731023798
30 -0.000035541946950
31 -0.063386417994278
32 -0.019345571430681
33 3.18831413493316
34 -0.12537696761853
35 0.14316682890404
36 -0.001590476851897
37 -0.33046964961984
38 2.57871096892565
39 -0.038963887714630
40 0.016962447128382
41 0.000546527060251
42 -0.017508974188633
43 -0.015140418074596
44 -0.000026292262386
45 -0.000249687296106
46 0.063382948055540
47 0.019365553929532
48 -3.18830255164960
49 -0.058476083496275
50 -0.18105077644663
51 0.003273674581794
52 0.71716845860467
53 -2.49899331843536
54 0.035573199319297
55 -0.004860879855306
56 -0.012639910836183
57 0.017500790691489
58 -0.017282004539919
59 0.000458240888125
60 0.000666987203789
61 -0.061300870254325
62 0.049795627852691
63 2.43955917133836
64 -0.13763813702222
65 0.069702024958076
66 -0.000167818173090
67 -0.54413121917626
68 -2.52472889703370
69 0.044332385951487
70 0.018797960987371
71 -0.014627858768604
72 -0.004170102218767
73 0.002554050333160
74 -0.000205973588001
75 0.000185053142220
76 0.000006509162311
77 0.000006932982978
78 -0.000448480851040
79 0.19744500419352
80 0.040687696240613
81 -0.002007509388314
82 -0.13009943695578
83 -0.026443080300946
84 0.001374304098715
85 -0.019791730884597
86 0.019774825855577
87 0.000016905029021
88 0.053023375885425
89 -0.000734439054610
90 -0.000733196247022
91 -0.18468242676806
92 0.12667261785251
93 0.18465084747320
94 -0.12674427956912
95 -0.029182005861810
96 -0.70253284953313
97 -0.034188189274723
98 0.91120670280757
99 0.034206668360244
100 -0.91119654047474
101 0.029204331286436
102 0.70261812495247
 Sym=     36.1
 Ene=       0.6654
 Spin= Alpha
 Occup=    0.000000
1 -0.000008367173282
2 0.000002440701624
3 0.000511478544604
4 0.35616195045350
5 0.073435085984079
6 -0.003589717783393
7 3.33184170516560
8 0.68662243253426
9 -0.033118075844884
10 -0.012019359323731
11 0.012012558727759
12 0.000006800595972
13 0.032207699402176
14 -0.000445283619465
15 -0.000447155002747
16 -0.047245350355951
17 0.004400460816587
18 1.35446959130452
19 0.11499594111763
20 0.22200741633204
21 -0.004130219920923
22 1.25340631521674
23 2.13503873665891
24 -0.042861108694216
25 -0.001539444320753
26 -0.007631111091609
27 0.009170555412362
28 -0.005861152306529
29 0.000202294401600
30 0.000350773565512
31 0.050878166272317
32 -0.039476243740663
33 -1.34129002853244
34 -0.17545128246584
35 -0.003652417882651
36 0.001393624453641
37 -2.67712216500335
38 -0.33495026907073
39 0.022907670008618
40 0.001635011549999
41 0.000587938360050
42 -0.002222949910049
43 0.011704638298092
44 -0.000203524207157
45 -0.000106414098839
46 -0.050877569565881
47 0.039474190121920
48 1.34135547281364
49 -0.16260076939798
50 -0.066060414190024
51 0.002092375526734
52 -2.59125929602222
53 -0.75113220458821
54 0.028783566943236
55 -0.008837496047677
56 0.006612786780032
57 0.002224709267646
58 0.007600446182282
59 -0.000063901341812
60 -0.000132036822951
61 0.047253437467071
62 -0.004390114723482
63 -1.35508604162279
64 0.19346700973807
65 -0.15840242794522
66 0.001269365835558
67 1.99657765546786
68 -1.46518868846701
69 0.010643491461568
70 0.006187534336274
71 0.002985286726240
72 -0.009172821062514
73 -0.006586807628429
74 -0.000010475203781
75 -0.000179928078679
76 0.000003097627171
77 0.000004962261398
78 0.000063268340787
79 -0.002528850806277
80 -0.000519860185140
81 0.000165343250207
82 -1.48939644816725
83 -0.30710108052980
84 0.014815568232795
85 0.020888164624663
86 -0.020870938003388
87 -0.000017226621275
88 -0.055965005095064
89 0.000779085160908
90 0.000775606217359
91 0.13540296691425
92 -1.00517744587864
93 -0.13538046518028
94 1.00520991881675
95 -0.045101305267864
96 0.41699890546752
97 0.063991732799972
98 -0.63257606552869
99 -0.063982362999650
100 0.63258109374228
101 0.045113010434800
102 -0.41710667648014
 Sym=     37.1
 Ene=       0.7166
 Spin= Alpha
 Occup=    0.000000
1 -0.050952782083531
2 -0.33454782077193
3 0.63112214868317
4 0.023752848242147
5 -0.11508956935253
6 0.001591894464410
7 -0.18623240406795
8 0.90331783108034
9 -0.013683488458778
10 0.022804215569183
11 -0.10401477536649
12 0.081210559797305
13 0.031564111440460
14 -0.000071841872996
15 0.003309872900180
16 0.013324528642098
17 -0.34304161997061
18 0.62674798889115
19 -0.007006810801214
20 -0.13261972959572
21 0.002124559590065
22 0.087667816661991
23 0.000145864208635
24 -0.000391705885802
25 -0.075409768011603
26 0.050600688292537
27 0.024809079719066
28 0.009536315851683
29 0.000601472607879
30 -0.000574748804907
31 -0.005776775833167
32 -0.16755295585059
33 0.038482561955126
34 -0.011631915142054
35 0.12566873201057
36 -0.001718954578343
37 0.045251350720890
38 -0.24583247199889
39 0.003419191858632
40 0.023375052918775
41 -0.059215117629734
42 0.035840064710959
43 -0.046092459523879
44 0.000843358273310
45 0.002089169600053
46 -0.005784109910442
47 -0.16754435638429
48 0.038531513776374
49 -0.039076260925160
50 0.12000587752283
51 -0.001650234250851
52 0.055574536488925
53 -0.24368162527905
54 0.003569717318031
55 -0.018585601015837
56 -0.017289362041241
57 0.035874963057078
58 0.066329304210117
59 -0.000674776334698
60 0.000554131236849
61 0.013328278261253
62 -0.34303712846444
63 0.62660181549476
64 0.058910865496128
65 -0.11898693700934
66 0.001496792584787
67 -0.080442344829016
68 -0.034728616152332
69 0.001213279526991
70 -0.049675548807580
71 0.024886395309204
72 0.024789153498376
73 -0.059409402628593
74 0.001551621637427
75 0.000386709769626
76 0.017797402665002
77 -0.44167428455439
78 -0.16269438510125
79 -0.10086613230632
80 0.48903174322562
81 -0.007469348648621
82 -0.004537672270568
83 0.021555192098150
84 -0.000244539984770
85 -0.003661865391237
86 -0.004270679602718
87 0.007932544993955
88 0.000156690771346
89 0.000085576374830
90 0.000249871152916
91 -0.021905646433840
92 -0.19355096644006
93 -0.021880530057555
94 -0.19351400524532
95 -0.28517157789467
96 0.15874276746346
97 -0.29798924510781
98 0.12391264086485
99 -0.29800378047193
100 0.12397184099408
101 -0.28515747168911
102 0.15876218655121
 Sym=     38.1
 Ene=       0.7550
 Spin= Alpha
 Occup=    0.000000
1 -0.000036779245534
2 0.000125818119749
3 0.000598501015193
4 -0.002168087930452
5 -0.005684073859666
6 -0.34125274151627
7 -0.000133130076237
8 -0.002486816306069
9 -0.093682624475360
10 0.000020174102968
11 -0.000483111749321
12 0.000462937646353
13 -0.000030363213187
14 0.003517550326128
15 -0.017048263261362
16 0.000036668689040
17 0.000208953463272
18 -0.001510290228601
19 -0.003078985222890
20 -0.007687181241793
21 -0.47459932975010
22 0.002410481392039
23 0.008687822467334
24 0.50360061149447
25 -0.000243282735282
26 0.000380643354694
27 -0.000137360619412
28 -0.000269662623871
29 -0.023082821110517
30 0.013845270617990
31 -0.000023291582741
32 0.000254800633377
33 0.000642108417796
34 -0.001961275774231
35 -0.004270180527227
36 -0.26484472891368
37 0.000725485695300
38 0.002782704750034
39 0.12201182800268
40 0.000070211599792
41 -0.000838897685813
42 0.000768686086022
43 -0.000134297074774
44 0.005994465929267
45 -0.031476600878367
46 0.000002813376408
47 0.000214373775309
48 -0.000087126098663
49 -0.001626610913308
50 -0.004090391822971
51 -0.26485187620678
52 0.000386585479215
53 0.001537335135559
54 0.12203813214463
55 0.000055818580330
56 -0.000828809102181
57 0.000772990521852
58 -0.000081630761656
59 0.006961633002228
60 -0.031276157798485
61 0.000036874126599
62 0.000143671386046
63 -0.000624332661999
64 -0.002961060527230
65 -0.007996454418365
66 -0.47459588651403
67 0.003998568549045
68 0.008431040699567
69 0.50359888150233
70 0.000197289711555
71 0.000629907223320
72 -0.000827196934875
73 0.000395375608170
74 0.015717132367590
75 0.021835791562993
76 0.000004048508842
77 0.000048693893579
78 0.000435483572266
79 -0.004141513301343
80 -0.009989722763546
81 -0.60533698411652
82 0.004670401693382
83 0.011129822363972
84 0.69450810402443
85 -0.000053293498236
86 0.000833274589171
87 -0.000779981090935
88 0.000063801665543
89 -0.006031361167015
90 0.029210614090297
91 0.000128929736992
92 -0.000129702028462
93 -0.000041822093413
94 0.000216008232718
95 0.000156742558504
96 -0.000309188716390
97 0.000024721053123
98 0.000177908050934
99 0.000030298047774
100 0.000068585619621
101 0.000112492749964
102 -0.000362715911705
 Sym=     39.1
 Ene=       0.7898
 Spin= Alpha
 Occup=    0.000000
1 -0.099027217574132
2 0.30307510167188
3 0.45747514733975
4 0.040370484673011
5 -0.19597215621380
6 0.003011793920941
7 0.16870684845057
8 -0.81693978523886
9 0.012019971989927
10 -0.022548247085932
11 -0.035836637306974
12 0.058384884392906
13 0.003320088979057
14 0.000559478995866
15 0.001746518268871
16 0.057338062857479
17 0.23390601170724
18 -1.06122340412330
19 -0.12973634918509
20 -0.40292748321265
21 0.007695595067294
22 -0.58491995204613
23 0.39018711264420
24 -0.002501357170972
25 0.037440311508694
26 0.035468191741819
27 -0.072908503250513
28 0.006099002252053
29 -0.000975822087860
30 -0.002052427202760
31 -0.005725812790624
32 0.54371042335519
33 -0.16421508919812
34 -0.12422789980768
35 0.16438750075760
36 -0.001522949407067
37 0.18567399179700
38 0.23493144895711
39 -0.005162349209181
40 0.027361159880156
41 0.028505248067687
42 -0.055866407947844
43 -0.005885223190949
44 -0.000547282078277
45 -0.001505267647970
46 -0.005743126997426
47 0.54365109924190
48 -0.16391034184627
49 0.048944253175030
50 0.20003657416017
51 -0.002705444185918
52 -0.26359476350625
53 0.14257426750812
54 -0.001387644379878
55 0.023830177374281
56 0.032017154641850
57 -0.055847332016130
58 0.003534844029706
59 -0.000649725507169
60 -0.001608166301524
61 0.057337014813213
62 0.23377711241040
63 -1.06144090786934
64 0.27858313346542
65 -0.31866649934970
66 0.003896394407605
67 0.38300850187187
68 0.58966976674741
69 -0.012350518946837
70 0.040975449866153
71 0.031914459626128
72 -0.072889909492281
73 -0.003393126186242
74 -0.000811741619447
75 -0.001984769968737
76 0.023521325580826
77 -0.25029915105391
78 0.66695251824794
79 -0.056212727823710
80 0.27241570500538
81 -0.004474144732161
82 0.087316073126212
83 -0.42318713147009
84 0.006924825050994
85 -0.007208427026968
86 0.016072815695360
87 -0.008864388668392
88 -0.005792711694329
89 0.000073035024954
90 -0.000420623391179
91 0.033233408998996
92 -0.031243567636298
93 0.033213640291971
94 -0.031256328638903
95 0.24418611475232
96 -0.32549663145283
97 0.14829193517091
98 0.23009210210244
99 0.14822500674011
100 0.23017182748131
101 0.24411262530256
102 -0.32557096030827
 Sym=     40.1
 Ene=       0.8083
 Spin= Alpha
 Occup=    0.000000
1 0.000093383781288
2 -0.000320209592842
3 -0.000438056289880
4 -0.001189563643687
5 -0.000375467411778
6 -0.020996528724012
7 0.001102397526480
8 -0.002776623286188
9 -0.23355701727107
10 0.000132583786462
11 -0.000764125206769
12 0.000631541420307
13 -0.000250260675248
14 0.005401967618658
15 -0.026158588602895
16 -0.000104533003156
17 0.001883099256638
18 0.005787760423980
19 0.000568096941313
20 -0.000534464972936
21 0.068397764420418
22 0.005807473883992
23 0.002464570218980
24 0.16004629399999
25 0.000227288956903
26 -0.000485086421974
27 0.000257797465071
28 0.000062856616447
29 0.012464962996923
30 -0.023150460021566
31 0.000493524091481
32 0.000218473736906
33 -0.007943115871618
34 0.001845408972899
35 0.010219747550744
36 0.61005809630633
37 -0.003545394136003
38 -0.017399017126488
39 -0.60149911096402
40 0.000543970406354
41 0.000861700219591
42 -0.001405670625945
43 0.000631463857116
44 0.025559831698714
45 0.026071296060297
46 -0.000447385037774
47 -0.001276958042026
48 0.008356504729414
49 0.001790141888587
50 0.008297869840519
51 0.61005666978008
52 -0.005689516067581
53 -0.002836391196294
54 -0.60170324453825
55 -0.000654071481307
56 0.000202956390850
57 0.000451115090457
58 -0.000537840783505
59 -0.033802345396401
60 0.013854248737886
61 -0.000010896998257
62 -0.002065876464952
63 -0.004137837651176
64 -0.000535593068765
65 0.003235122814059
66 0.068257415677240
67 0.004519357588547
68 0.003442219173316
69 0.16015277486118
70 -0.000173924316142
71 -0.000917409456769
72 0.001091333772910
73 -0.000105983945526
74 -0.002276999802126
75 -0.026166658538915
76 -0.000025846366357
77 0.000290635938868
78 -0.000540792633165
79 -0.003796739492629
80 -0.010206683381525
81 -0.60011257691436
82 0.003808886734194
83 0.012133664331021
84 0.72893431992062
85 -0.000071361659359
86 0.000368429684517
87 -0.000297068025159
88 0.000182800893126
89 -0.002419108877931
90 0.011712095996706
91 -0.000310590077031
92 0.000083154922235
93 0.000274721479920
94 0.000082484592985
95 0.000617322724746
96 0.002065825003606
97 0.001670108951756
98 -0.003284600591822
99 -0.001730059649562
100 0.002666884876312
101 -0.000911547162033
102 -0.001542834845771
 Sym=     41.1
 Ene=       0.8125
 Spin= Alpha
 Occup=    0.000000
1 -0.000013624507798
2 -0.000008206055708
3 0.000083294087197
4 0.22612281657638
5 0.046598381229743
6 -0.002185281214496
7 -0.47371837787942
8 -0.097725927252734
9 0.003307317302920
10 -0.009079873344041
11 0.009055778997195
12 0.000024094346847
13 0.024310952552971
14 -0.000243199268217
15 -0.000460732591910
16 0.004681565666466
17 -0.38559623883560
18 -0.70263452397652
19 -0.006201866174792
20 0.34361242580285
21 -0.005882331419210
22 -0.66406297859371
23 -0.045602297981314
24 0.006797122435106
25 -0.016188594734458
26 -0.038752801543051
27 0.054941396277509
28 -0.011242945191156
29 0.000728572722692
30 0.001702054941628
31 -0.081798747861777
32 -0.15368551730303
33 1.31832694261275
34 0.46511506493849
35 -0.065422233250778
36 0.000776122806173
37 -0.20978685377522
38 1.15216928054753
39 -0.019468448321722
40 -0.057234230620790
41 -0.025031274234963
42 0.082265504855753
43 -0.005325362362029
44 0.001309429697440
45 0.002088604789953
46 0.081800461826909
47 0.15383806406888
48 -1.31838126483316
49 0.40126323268648
50 0.24416250529680
51 -0.002781107332075
52 0.26329581627767
53 -1.14117768577965
54 0.012771537662443
55 0.055564687293985
56 0.026725690021778
57 -0.082290377315763
58 0.009811186888553
59 -0.001381580281657
60 -0.001950868058844
61 -0.004669604598347
62 0.38561046483848
63 0.70247662033702
64 0.13039593459788
65 -0.31813430618591
66 0.005608924251409
67 -0.62787483267614
68 -0.22057382319314
69 0.007627761827897
70 0.026816556391071
71 0.028136279859315
72 -0.054952836250386
73 -0.017218321137885
74 -0.000409875001875
75 -0.001619023879772
76 0.000003044835560
77 -0.000072579378208
78 0.000088521015074
79 -0.007716850970473
80 -0.001588659789887
81 -0.003215171821198
82 0.10695283290716
83 0.022085285851478
84 0.002957211576960
85 0.008115414788228
86 -0.008111200959793
87 -0.000004213828435
88 -0.021754867403319
89 0.000266443979141
90 0.000346856833511
91 0.034653094521772
92 -0.027824011530484
93 -0.034673865528205
94 0.027795048628498
95 -0.15563167810036
96 -0.31440933296711
97 -0.31623577120577
98 0.47983403305281
99 0.31630764314565
100 -0.47980946498795
101 0.15567157952735
102 0.31433344955849
 Sym=     42.1
 Ene=       0.8252
 Spin= Alpha
 Occup=    0.000000
1 -0.000028489497102
2 -0.000054391684442
3 -0.000210162595583
4 0.000795403993459
5 0.000083406785147
6 -0.000013739952295
7 0.000037386239735
8 -0.000059763527557
9 0.000024861182136
10 -0.000358360866052
11 -0.000203579518588
12 0.000561940384639
13 -0.000593004419471
14 -0.029920131121562
15 -0.006157319982750
16 -0.000081718298426
17 -0.000948150720863
18 0.003218698376845
19 0.003932027477772
20 0.009745482506356
21 0.62404071322452
22 -0.003142108258209
23 -0.011089101041765
24 -0.65809929605367
25 0.000552400781987
26 -0.000735336292500
27 0.000182935510513
28 0.000642702140998
29 0.051314183323905
30 -0.023610319362896
31 -0.000004150810533
32 -0.000296137265930
33 -0.001471660763768
34 0.003623421913328
35 0.006322032117061
36 0.39621256201125
37 -0.003510319330751
38 -0.008990254074275
39 -0.45363489307563
40 -0.000283102982026
41 0.001412602027688
42 -0.001129499045662
43 0.000023948637800
44 -0.018414972594129
45 0.051366752994477
46 0.000036930218817
47 0.000685130573161
48 0.000899450094001
49 -0.001919308376509
50 -0.005969648051459
51 -0.39629067414373
52 0.002097355825102
53 0.008549372917153
54 0.45370611388022
55 0.000188241391510
56 -0.001503054131101
57 0.001314812739591
58 -0.000324186315906
59 0.003432528540068
60 -0.054454638315767
61 0.000095965067615
62 0.000984274909239
63 -0.003079484927333
64 -0.004035463048340
65 -0.010196463819882
66 -0.62404768785599
67 0.004695749507520
68 0.011648086783306
69 0.65807221880085
70 0.000544150625306
71 0.001223396296292
72 -0.001767546921598
73 0.000885320617863
74 0.037771360821421
75 0.041965133841841
76 0.000002917989560
77 -0.000242059661580
78 0.000421540266989
79 0.000459827774255
80 0.000131832477679
81 0.000035748541990
82 -0.001405525624353
83 -0.000365998436814
84 -0.000039704554752
85 0.000148849179943
86 0.000114554232717
87 -0.000263403412660
88 0.000353075944555
89 0.016253875000099
90 0.003346751322987
91 -0.000410612015547
92 -0.000492477715627
93 0.000306724612218
94 0.000447170517752
95 -0.000486167161331
96 0.000078997238514
97 -0.000261558822659
98 -0.000386473649678
99 0.000560763776179
100 0.000367677307460
101 0.000713138082520
102 -0.000101436889117
 Sym=     43.1
 Ene=       0.8493
 Spin= Alpha
 Occup=    0.000000
1 0.007006387275706
2 0.74411075375892
3 -0.58698765152525
4 -0.005115982379318
5 0.026107977281959
6 -0.000206762491657
7 -0.006828446742583
8 0.033030861484822
9 -0.000769291528930
10 0.12260453646355
11 -0.017533864470453
12 -0.10507067199309
13 0.034811702639789
14 -0.002308825215768
15 -0.001900315398996
16 -0.002231978080907
17 0.47291358353840
18 -0.44902766705437
19 0.22076233847806
20 0.25026821856022
21 -0.005229769475443
22 -0.23117726746800
23 -0.096665625684174
24 0.002824752060421
25 -0.036857298039158
26 0.083029376984772
27 -0.046172078945614
28 0.007094235874126
29 -0.000177868786144
30 -0.002445853187832
31 -0.015862866351104
32 0.22444345440013
33 0.054096176700702
34 0.022719923536820
35 0.18812131871623
36 -0.003156529502935
37 -0.090257208721342
38 -0.15463614860291
39 0.003212495033334
40 0.043610498954765
41 -0.035969204334187
42 -0.007641294620578
43 -0.029901284815104
44 0.000097585099098
45 0.000771139831913
46 -0.015934794268663
47 0.22474164176335
48 0.055682512081447
49 -0.095285708985346
50 0.16401622028219
51 -0.002075564620373
52 0.14358500798998
53 -0.10470534770738
54 0.000748530762169
55 0.012335256848299
56 -0.004735271162349
57 -0.007599985685950
58 0.053920233715224
59 -0.001016309602042
60 -0.000412947675830
61 -0.002148191458542
62 0.47331528115861
63 -0.45156544589335
64 -0.30186704524367
65 0.14285809999459
66 -0.000433475276858
67 0.25121254124080
68 0.003576539270599
69 -0.001478224561080
70 -0.013563750404587
71 0.059846410517946
72 -0.046282660113360
73 -0.055175403001026
74 0.000650270362130
75 -0.001606254866319
76 0.020822407525997
77 0.47934114008863
78 -0.79044545131771
79 -0.026230256070120
80 0.12788885808555
81 -0.002027348494033
82 0.080262981577759
83 -0.39149256123465
84 0.006068479872543
85 0.046541710568478
86 0.037688571138332
87 -0.084230281706810
88 0.002198492744196
89 -0.001040074694962
90 -0.002355506474056
91 0.26142288135446
92 0.14979836807550
93 0.26163886215505
94 0.15016523910604
95 -0.11588573649591
96 0.15448631834288
97 -0.22563549704579
98 0.079151184323820
99 -0.22573191026252
100 0.079856810704732
101 -0.11546431729303
102 0.15410673504094
 Sym=     44.1
 Ene=       0.8614
 Spin= Alpha
 Occup=    0.000000
1 -0.000000669105924
2 -0.000404022909472
3 0.000410616055663
4 0.46139805570311
5 0.095052475732642
6 -0.004874883301109
7 0.12422324857712
8 0.025630479686921
9 -0.000981452666831
10 0.009578137007395
11 -0.009621894466409
12 0.000043757459014
13 -0.025867927409458
14 0.000403149679807
15 0.000416457849355
16 -0.076904966846369
17 -0.30926172534630
18 2.35004029077599
19 0.051126670851804
20 -0.31763861584776
21 0.003444406939862
22 0.91963553335594
23 -0.48946750667534
24 0.003029403885813
25 -0.052790787413655
26 -0.030514597869037
27 0.083305385282691
28 0.010834051502723
29 0.000803392916120
30 0.002037715355734
31 0.068997066311132
32 -0.26305293410670
33 -1.46292207958819
34 0.076872250630959
35 -0.16968213624892
36 0.001729648375238
37 0.20962684869401
38 -1.56087031145703
39 0.023893694833028
40 0.005219400456942
41 0.017850938063917
42 -0.023070338520858
43 -0.020061793222910
44 0.000146858755832
45 -0.000680264652225
46 -0.068977789406498
47 0.26294804859561
48 1.46262029644960
49 0.003528076776343
50 0.18604406777563
51 -0.002611749444884
52 -0.42546315479337
53 1.51654508446934
54 -0.022151070977653
55 0.005427707651185
56 -0.028477654082504
57 0.023049946431319
58 -0.008527411693074
59 0.000243781731466
60 0.001095681062477
61 0.076906959713873
62 0.30885172339878
63 -2.34962820417288
64 -0.078409969645366
65 0.31175434338993
66 -0.004023856451313
67 0.65058356905801
68 0.81320535156167
69 -0.017986770867369
70 0.042520760165606
71 0.040734741019156
72 -0.083255501184762
73 0.016810883451061
74 -0.001281054353634
75 -0.002480013572536
76 -0.000017508200014
77 -0.000331954515456
78 0.000555719978560
79 0.26131396468847
80 0.053764905596905
81 -0.002114060426356
82 -0.91487940686064
83 -0.18829992555558
84 0.008601334132755
85 -0.011122528915049
86 0.011052826809205
87 0.000069702105844
88 0.029720554099425
89 -0.000413105761601
90 -0.000418614450371
91 -0.19089626136701
92 -0.34957850468872
93 0.19050540059851
94 0.34936928397749
95 -0.37059561785891
96 0.37653757086950
97 0.11300859388736
98 -0.64131878435164
99 -0.11272189776926
100 0.64129825329495
101 0.37074229630953
102 -0.37669544524369
 Sym=     45.1
 Ene=       0.8801
 Spin= Alpha
 Occup=    0.000000
1 0.028751696397002
2 -0.29396380139232
3 0.10684346900503
4 0.005949667932699
5 -0.029008027002245
6 0.000138258408167
7 -0.14969343422749
8 0.72522979342839
9 -0.010171472634839
10 0.021498620256185
11 -0.008840922632073
12 -0.012657697624111
13 0.007546324410864
14 -0.000385906200186
15 -0.000158099755309
16 -0.060451524026665
17 0.23963745151013
18 0.69093019462092
19 0.19594180946689
20 -0.12915583456885
21 0.002237890076842
22 0.42934014509577
23 -0.26313251576616
24 -0.002197316929092
25 -0.030920185058369
26 -0.004930775210224
27 0.035850960268594
28 0.024211022306417
29 0.000079023690535
30 0.000661193159487
31 0.044024718589236
32 0.52289073876079
33 -1.10656400978338
34 0.46408275485159
35 -0.14777015740886
36 -0.003032821170282
37 -0.23929508368057
38 -0.28419666906365
39 0.011153144773832
40 0.073582866955119
41 0.035806383366274
42 -0.10938925032139
43 -0.024195034126423
44 -0.001009478985690
45 -0.002518657290725
46 0.044030170563096
47 0.52283288674619
48 -1.10675442947632
49 -0.36780029668960
50 -0.31923803777260
51 0.009491209939291
52 0.33254339587591
53 -0.16662810380249
54 -0.004006144007587
55 0.052444901705357
56 0.056923998833491
57 -0.10936890053885
58 0.032422817180290
59 -0.001700986885921
60 -0.003310631020737
61 -0.060461873072061
62 0.23955495842892
63 0.69129694438148
64 -0.12879501331146
65 -0.19618521621677
66 0.002989040236359
67 -0.29038648405489
68 -0.41142074719412
69 0.010944339699960
70 -0.011623508986559
71 -0.024231743737144
72 0.035855252723703
73 -0.027519042102815
74 0.000791941684135
75 0.001241166272308
76 -0.017205546344183
77 -0.24200826542775
78 0.000332298013164
79 0.000054645625891
80 -0.000390927597328
81 -0.000260041303581
82 -0.065491036683740
83 0.31787912227148
84 -0.004748184855204
85 -0.019215761443918
86 -0.024601307900134
87 0.043817069344052
88 0.001352284530240
89 0.000547475594744
90 0.001336714713073
91 -0.15418443702440
92 -0.085671300565377
93 -0.15420454406071
94 -0.085753981327339
95 -0.27602109735543
96 0.37194693797231
97 0.21549363033322
98 -0.071545429138305
99 0.21548579199252
100 -0.071673885847304
101 -0.27608205850392
102 0.37200716164414
 Sym=     46.1
 Ene=       0.8845
 Spin= Alpha
 Occup=    0.000000
1 -0.000075677908073
2 0.000872377096191
3 -0.000102824503502
4 0.000019400486792
5 -0.000031237796077
6 -0.000002155412349
7 0.001067375619997
8 -0.002259901815703
9 0.000014127053887
10 -0.000105719613384
11 0.000036890208743
12 0.000068829404641
13 -0.000067787259097
14 -0.002400545059157
15 -0.000489898544993
16 0.000177441508201
17 -0.000991897538045
18 -0.002257227642030
19 0.001871842626485
20 0.006694234868027
21 0.37997058473933
22 -0.007444391681604
23 -0.013464304099857
24 -0.89000988133155
25 -0.000020893512112
26 0.000330133253539
27 -0.000309239741428
28 -0.000073371259706
29 -0.006932587544949
30 0.011299806657660
31 -0.000167262685447
32 -0.002042904314835
33 0.004088850030397
34 -0.005657585489959
35 -0.009125083100212
36 -0.57796259006594
37 0.010317078894346
38 0.023901032870733
39 1.36336912558713
40 -0.000288892401361
41 0.000022624643166
42 0.000266267758195
43 0.000076033636594
44 -0.002517671102991
45 0.006753369083914
46 -0.000178375573677
47 -0.001927714097937
48 0.003840344099824
49 0.005002014515436
50 0.010572384066955
51 0.57794267585422
52 -0.009825950679395
53 -0.021710620490862
54 -1.36341542480347
55 -0.000241049645080
56 -0.000391650339424
57 0.000632699984505
58 -0.000151270445830
59 0.000361919250490
60 -0.007176991816113
61 0.000235710491304
62 -0.000852950163262
63 -0.002627697665455
64 -0.002156157788743
65 -0.005419571091895
66 -0.38002249465262
67 0.007413516153667
68 0.015891339630490
69 0.89002006309672
70 0.000019137070090
71 -0.000265760278386
72 0.000246623208296
73 0.000007601071809
74 -0.001890327201084
75 -0.013123479212129
76 0.000040275980337
77 0.000629827212164
78 0.000325170352669
79 0.000151832632970
80 -0.000096312206020
81 0.000026418020159
82 -0.000413199946806
83 -0.001062784737154
84 -0.000004760932624
85 0.000336003233199
86 0.000204458535919
87 -0.000540461769118
88 0.000465111539091
89 0.024921814152233
90 0.005130269592485
91 0.000320321994648
92 -0.000001592986651
93 0.000482297581078
94 0.000516603774156
95 0.000802272830244
96 -0.001193570688386
97 -0.000783561371803
98 0.000635204416717
99 -0.000939901830865
100 0.000175353277912
101 0.000982443818582
102 -0.001631212920145
 Sym=     47.1
 Ene=       0.8975
 Spin= Alpha
 Occup=    0.000000
1 0.000030793888704
2 0.000012316295768
3 0.000264580118406
4 0.000456157591505
5 0.000003352310266
6 0.016028925617621
7 0.002331411804106
8 0.005145068901948
9 0.35218120115392
10 0.000189391764596
11 -0.002222752707846
12 0.002033360943250
13 -0.000285355878261
14 0.016507858948021
15 -0.079941315012846
16 -0.000024854127533
17 -0.000056484741946
18 0.000098972814850
19 0.003579453425133
20 0.008559167511987
21 0.53142705029009
22 -0.006488702764766
23 -0.015467377576837
24 -0.94716945307682
25 0.000157500545777
26 0.000776570306865
27 -0.000934070852642
28 0.000474617513257
29 0.016324119105861
30 0.028129179548188
31 0.000003284439573
32 -0.000598818863756
33 0.000404345172276
34 -0.002519353517379
35 -0.005338717609711
36 -0.31996136708748
37 0.004328451660013
38 0.008980407421834
39 0.56158087136775
40 -0.000281024722858
41 -0.000148282254568
42 0.000429306977426
43 -0.000412776880226
44 -0.022729106389029
45 -0.003916734675234
46 -0.000097801278001
47 -0.000280467450863
48 0.001622500057500
49 -0.001927901520060
50 -0.004739988948029
51 -0.31995233194274
52 0.003558305639657
53 0.009789195602469
54 0.56150384016406
55 0.000176623275345
56 0.000085325577314
57 -0.000261948852659
58 0.000409600383879
59 0.022428309271591
60 0.005384752915390
61 0.000088429680558
62 0.000136285429278
63 -0.001820297956988
64 0.003330065258361
65 0.009031826856804
66 0.53138676912192
67 -0.005259900234391
68 -0.014488153654097
69 -0.94713825135948
70 -0.000268731791745
71 0.000607396942844
72 -0.000338665151099
73 -0.000274227571237
74 -0.026135249748499
75 0.019378959728299
76 -0.000048691706698
77 -0.000415005208241
78 0.001567475853610
79 -0.003642786225402
80 -0.009736748641973
81 -0.56927881744136
82 0.003366533376471
83 0.009756220666626
84 0.57197254367490
85 -0.000118115555729
86 0.000679029741492
87 -0.000560914185763
88 0.000102095849047
89 -0.005225299524968
90 0.025319148461162
91 -0.000497061440592
92 -0.000361181983839
93 -0.000268832449362
94 -0.000048187609434
95 -0.000113867116057
96 -0.000028648251516
97 -0.000161069341895
98 -0.000074541049215
99 -0.000535307965904
100 0.000364477753466
101 0.000338552927903
102 -0.000702919506876
 Sym=     48.1
 Ene=       0.9335
 Spin= Alpha
 Occup=    0.000000
1 -0.039808641627008
2 -0.019561087566681
3 -0.39160736461981
4 -0.11592874490392
5 0.56195078609929
6 -0.008760436789483
7 -0.079325299557553
8 0.38483083387654
9 -0.004857509774151
10 -0.006169483742409
11 -0.074649480562714
12 0.080818964305123
13 0.017049256385493
14 0.000389770654279
15 0.002761999132740
16 -0.029236815247442
17 -0.27811608725370
18 0.97414610874599
19 -0.14114472250987
20 -0.14243523666968
21 0.003781126500226
22 0.86710442463395
23 -0.081699855620418
24 -0.005729343035289
25 -0.030892818384586
26 -0.029316861361463
27 0.060209679746049
28 -0.009015773525914
29 0.000855387086944
30 0.001746990457219
31 0.027784675628161
32 -0.013643143036689
33 -0.60865591264861
34 0.14467660852660
35 -0.10360109228248
36 0.000235680287497
37 -0.055198974547511
38 -0.32028693405596
39 0.006358582746252
40 -0.008222046238228
41 0.021468458722365
42 -0.013246412484137
43 0.022883213925639
44 -0.000422251127704
45 -0.000821073410148
46 0.027776350482147
47 -0.013593077351282
48 -0.60859148486583
49 -0.091889475074565
50 -0.15233156300001
51 0.002964318546199
52 0.17761292585427
53 -0.27210378144476
54 0.003315023247027
55 0.010836498471606
56 0.002418510446423
57 -0.013255008918029
58 -0.028188792696403
59 0.000288275568695
60 -0.000101137879383
61 -0.029227828463968
62 -0.27804308790903
63 0.97374326025480
64 0.18598544302395
65 -0.074907065062534
66 0.000351284579811
67 -0.76403835236096
68 -0.41791119720015
69 0.010993235821470
70 -0.036327825143079
71 -0.023873997618116
72 0.060201822761195
73 0.005568793121812
74 0.000623101812259
75 0.001535882179967
76 0.071237056921046
77 0.48876821512423
78 -1.60401203295988
79 -0.082920095287794
80 0.40214582569487
81 -0.006538578853380
82 0.057762816466789
83 -0.28083725042667
84 0.004495575326677
85 0.045926083973791
86 0.097271366084546
87 -0.14319745005834
88 -0.012811093976082
89 -0.001262383832618
90 -0.004476016499995
91 0.45032100008876
92 0.13454124804496
93 0.45033774169641
94 0.13471684503595
95 -0.083244104284037
96 0.40547470395588
97 0.22332038369326
98 -0.22708793879494
99 0.22331134798568
100 -0.22706972509044
101 -0.083173756710009
102 0.40547254923921
 Sym=     49.1
 Ene=       0.9555
 Spin= Alpha
 Occup=    0.000000
1 0.000022315307675
2 0.000225360341764
3 -0.001362768768221
4 -0.006695555045169
5 -0.016577623603596
6 -0.99867148641776
7 0.013717595423181
8 0.033045773682121
9 1.99889420073499
10 -0.000004803703180
11 0.000199169263617
12 -0.000194365560437
13 -0.000008000829249
14 -0.001369018061622
15 0.006622720185826
16 0.000037741817122
17 0.000114458385895
18 0.000979465523341
19 0.000410491600235
20 0.001810729849391
21 0.10104973548720
22 -0.003166661614739
23 -0.011129421475462
24 -0.69597686728657
25 0.000258349913632
26 -0.000317076851437
27 0.000058726937806
28 0.000121147630116
29 0.014310574374683
30 -0.012052516760758
31 -0.000033539601095
32 0.000087968681720
33 -0.001041619429289
34 0.000990596388790
35 0.002233544168465
36 0.10532949158289
37 -0.001184443537319
38 -0.001430829190789
39 0.025017770497309
40 0.000385874590196
41 0.000803872362665
42 -0.001189746952860
43 0.000796196666211
44 0.036224047443193
45 0.030875472721436
46 -0.000009113987398
47 -0.000262301714455
48 0.001456472739901
49 0.000969677718514
50 0.001773248444924
51 0.10534410512057
52 -0.000779117776240
53 0.000830469678979
54 0.024975335506665
55 -0.000429095546046
56 0.000327872774746
57 0.000101222771300
58 -0.000615679667962
59 -0.045496105383097
60 0.014038915614594
61 -0.000000427270494
62 0.000060460034565
63 -0.000548627309650
64 0.000675207661384
65 0.001827281798655
66 0.10106319631038
67 -0.004695069267521
68 -0.011438018021020
69 -0.69600099391844
70 -0.000081925349374
71 -0.000467909965138
72 0.000549835314512
73 -0.000269435594180
74 -0.008364299472663
75 -0.016728550121648
76 -0.000013147432574
77 0.000038376176961
78 0.000491019873507
79 0.001509319610382
80 0.003299053949639
81 0.20964980466308
82 -0.005776429702727
83 -0.013913628108101
84 -0.83319712479426
85 -0.000060329579241
86 0.000562703641858
87 -0.000502374062617
88 0.000075573590584
89 -0.004003733762082
90 0.019387365023184
91 -0.000081005384187
92 -0.000020754821317
93 0.000010135360818
94 0.000028086303817
95 0.000341520129262
96 0.000264504150639
97 -0.000347241009770
98 -0.000757344196368
99 -0.000097263048766
100 0.000331763099065
101 -0.000000122449996
102 0.000213736855402
 Sym=     50.1
 Ene=       1.0648
 Spin= Alpha
 Occup=    0.000000
1 0.000002772527715
2 0.000044457676123
3 -0.000169460790131
4 -0.020186619067938
5 -0.004182038045184
6 -0.000110715671913
7 -0.33540828817108
8 -0.069035242510126
9 0.004070474907020
10 0.019239611158724
11 -0.019222278377908
12 -0.000017332780816
13 -0.051557378621104
14 0.000682339589585
15 0.000727940378878
16 -0.030051706629328
17 -0.15548299090349
18 -0.43870656778936
19 -0.43949323034945
20 0.079382571569398
21 0.001665105102750
22 0.80787623144241
23 -0.24047999376876
24 -0.001478932212734
25 -0.12619333421296
26 0.067403147082220
27 0.058790187130740
28 0.026433414946414
29 0.000985204207627
30 -0.000336410480382
31 -0.037082315918391
32 -0.16676568596945
33 1.22607546273041
34 -0.44765367442875
35 -0.32461241948314
36 0.008617642430015
37 1.72672591327101
38 1.41915158851026
39 -0.034905775855306
40 0.086155688441842
41 -0.10962968882787
42 0.023474000386028
43 -0.000553054997790
44 -0.000434713379633
45 0.002467760466288
46 0.037080863401381
47 0.16668380509434
48 -1.22586518883720
49 -0.53962746038544
50 0.12106395014568
51 0.001519364605735
52 2.14757774468077
53 -0.62034509012506
54 -0.003612094245611
55 -0.055151479602618
56 0.078642349081796
57 -0.023490869479177
58 -0.082529614310705
59 0.001544702137778
60 -0.001371870164335
61 0.030051491274488
62 0.15548702686557
63 0.43874820336901
64 -0.37220828237273
65 -0.24677217936078
66 0.006439710022948
67 0.64666896742184
68 0.54052587472399
69 -0.013251298405672
70 0.079247712765520
71 -0.020490764433632
72 -0.058756948331888
73 0.099358445401427
74 -0.002629456256601
75 -0.001363785469567
76 -0.000000172847547
77 0.000022757466945
78 -0.000052200855122
79 -0.27876386242560
80 -0.057472818118863
81 0.002878900595639
82 0.87177652873446
83 0.17974681722217
84 -0.009132171331960
85 0.009201928792498
86 -0.009193363703803
87 -0.000008565088694
88 -0.024652565663358
89 0.000334414860006
90 0.000328354941875
91 0.084761221815478
92 0.36637293118542
93 -0.084761149773569
94 -0.36639477582722
95 -0.27981572139760
96 0.97270674831120
97 -0.22691029508009
98 1.21218211129646
99 0.22688360959369
100 -1.21216949834226
101 0.27982161218772
102 -0.97271378373699
 Sym=     51.1
 Ene=       1.1143
 Spin= Alpha
 Occup=    0.000000
1 0.012161364746939
2 0.32415800822211
3 0.45154224471997
4 -0.012620934334668
5 0.061069394627029
6 -0.001136630546039
7 0.30904605739816
8 -1.49648094817647
9 0.022950248630683
10 -0.056827110016048
11 0.095262667921143
12 -0.038435557905096
13 -0.037854526267637
14 0.000750494911740
15 -0.002235261896627
16 0.015922191536237
17 -0.20375368360582
18 -1.26823581875808
19 0.50025170952623
20 -0.38092602384846
21 0.002940407015946
22 -2.48982163213735
23 1.27887976329295
24 -0.004224229669573
25 0.010034632241432
26 -0.050036774344907
27 0.040002142103475
28 0.047779915000242
29 -0.000548262140971
30 0.001348919877228
31 -0.018488298413951
32 -0.065685439099934
33 1.30834781531565
34 -0.10555624201811
35 -0.45703438688512
36 0.008342271525192
37 0.13175625902213
38 1.80305881647948
39 -0.030132087797349
40 -0.014566799604619
41 0.012017700488064
42 0.002549099116555
43 -0.14132870981448
44 0.002401707765618
45 0.000750462106925
46 -0.018495871283209
47 -0.065665440955933
48 1.30918030298620
49 0.27803620342789
50 -0.37814419786995
51 0.004355049092341
52 -0.83576761408414
53 1.60463456486227
54 -0.020228325894709
55 -0.099365301734692
56 0.096771330555553
57 0.002593971179139
58 0.085924311650763
59 -0.000606371182793
60 -0.002351400658735
61 0.015929431974409
62 -0.20380197050734
63 -1.26898016929657
64 -0.30887135547990
65 -0.54774685986511
66 0.010978982295068
67 1.78150352913217
68 2.15953889389920
69 -0.046896941958656
70 0.030716280434039
71 -0.070711457042369
72 0.039995176608331
73 -0.007599945461784
74 0.000216913107676
75 0.002140400050423
76 0.016202924205739
77 0.23154276535649
78 0.66584703393060
79 0.035568628858996
80 -0.17204271483733
81 0.002671220035830
82 -0.044338286226896
83 0.21386487689571
84 -0.003435383971719
85 0.029430037832281
86 0.034852625837429
87 -0.064282663669710
88 -0.001371499317046
89 -0.000682084487168
90 -0.001908247250341
91 0.057253400438238
92 -0.23438583539283
93 0.057214368116943
94 -0.23415994595765
95 0.050996159257990
96 -1.40912293196464
97 -0.22592370622217
98 1.08728427217522
99 -0.22596087598157
100 1.08794675022880
101 0.051043271822063
102 -1.40961514456314
 Sym=     52.1
 Ene=       1.1250
 Spin= Alpha
 Occup=    0.000000
1 -0.000001955714656
2 -0.000056082162820
3 0.000476308582982
4 -0.25626591994541
5 -0.052755189870001
6 0.002322051240929
7 0.73802638164921
8 0.15117899656586
9 -0.006831208602080
10 -0.037896381170507
11 0.037882906885470
12 0.000013474285037
13 0.10154621169342
14 -0.001380353064468
15 -0.001338658242618
16 0.020178193360216
17 -0.30508433991429
18 0.14418611563493
19 0.45495867370692
20 0.023692766109832
21 -0.003280340068310
22 -2.01686411199559
23 0.033665924399806
24 0.012836773355435
25 -0.007106375384454
26 0.016011954383394
27 -0.008905578998940
28 0.065223103694578
29 -0.001102683792023
30 -0.000925632679097
31 -0.016001987793839
32 0.026549173887525
33 1.80462987384571
34 -0.29617314398197
35 -0.39141511344319
36 0.008666074914465
37 1.77861778148112
38 1.99081199515436
39 -0.044439727846312
40 0.037412925595262
41 -0.009876935212065
42 -0.027535990383197
43 0.009230073511829
44 -0.000667821058517
45 -0.000404940638358
46 0.016002592014940
47 -0.026570563441673
48 -1.80404808631301
49 -0.42687861135256
50 0.24240410656054
51 -0.001177585273517
52 2.42115449268030
53 -1.12467110200469
54 0.002846060681252
55 -0.035844503590768
56 0.008325061310873
57 0.027519442279894
58 -0.013519752910378
59 0.000737406045396
60 0.000408533336397
61 -0.020163357507122
62 0.30498068793296
63 -0.14489489495915
64 0.42691820622942
65 0.15802669761802
66 -0.005394537739710
67 -1.83751672846064
68 -0.82785351904319
69 0.025302738505987
70 -0.037580546122168
71 0.028650512662715
72 0.008930033459453
73 0.054540214207762
74 -0.000486623388838
75 -0.000698685526814
76 0.000003514012330
77 -0.000135799944683
78 0.000768732429798
79 0.63981516067017
80 0.13186424477558
81 -0.006464426167958
82 -1.56223346211556
83 -0.32222515730064
84 0.015588076751877
85 0.025944152980781
86 -0.025920007702421
87 -0.000024145278360
88 -0.069524536836811
89 0.000954478696991
90 0.000929612798367
91 0.23430988314052
92 -1.01828105766004
93 -0.23429187268601
94 1.01814151373104
95 0.078034854399962
96 -1.23528005474595
97 -0.13342841732852
98 1.27020187285419
99 0.13344899956119
100 -1.27015803379549
101 -0.077931876505711
102 1.23431548734980
 Sym=     53.1
 Ene=       1.1266
 Spin= Alpha
 Occup=    0.000000
1 -0.022938641361824
2 -0.56590355517372
3 2.62971107263220
4 -0.091175576029510
5 0.44272752714184
6 -0.006770472123391
7 0.76383984560041
8 -3.70631525920128
9 0.055872712813651
10 0.051970861510616
11 -0.038010191979429
12 -0.013960669531188
13 0.022354311197885
14 -0.000880993390134
15 0.000338490057960
16 0.023872324590409
17 -0.24536077545823
18 -0.79753269288231
19 0.56657315547805
20 0.18704323420178
21 -0.006656413514610
22 -2.56895663339667
23 -0.80050883652847
24 0.029653431083847
25 0.021775253328611
26 -0.008015029748354
27 -0.013760223580258
28 -0.098347537186879
29 0.001277808819023
30 0.000573190994097
31 0.012912841279425
32 0.12539466944271
33 0.12115385753979
34 -0.092405121603590
35 0.28135296516047
36 -0.003928287840964
37 0.44109472936224
38 -0.18497181337679
39 0.000160006587797
40 -0.056785192425648
41 0.10069338276236
42 -0.043908190336710
43 0.083675228701695
44 -0.001255320551859
45 -0.003277769725785
46 0.012908617053697
47 0.12528473899603
48 0.12132655218857
49 -0.026479937375373
50 0.29492231900996
51 -0.004588053330599
52 -0.33185434124940
53 -0.34439016310569
54 0.007900154271083
55 0.020564068916080
56 0.023387366777014
57 -0.043951435693094
58 -0.12355618047974
59 0.001531406664353
60 -0.000459454676975
61 0.023874277276526
62 -0.24554810081197
63 -0.79662246196934
64 -0.59437781880832
65 -0.052362093285381
66 0.004801145884990
67 2.67591159876164
68 0.28119230132638
69 -0.022409362773725
70 -0.044786958806175
71 0.058513545779823
72 -0.013726586973648
73 0.080011605690123
74 -0.001037866938584
75 -0.001868414033801
76 0.015032876629595
77 -0.65252005745902
78 2.84549131889404
79 -0.009174037122475
80 0.043042714606941
81 -0.000605559161679
82 0.20235426376024
83 -0.97652643940052
84 0.014842803306866
85 -0.020806247873736
86 0.033357995405717
87 -0.012551747531981
88 -0.013443853110416
89 0.000272726043185
90 -0.000773096039480
91 0.064389042606877
92 -0.10926146102364
93 0.064595352922990
94 -0.11027518587136
95 0.20441284355755
96 -1.50167845096600
97 0.19415355383281
98 -0.37620261055081
99 0.19407330184021
100 -0.37618169715717
101 0.20445019149236
102 -1.50179384770177
 Sym=     54.1
 Ene=       1.1493
 Spin= Alpha
 Occup=    0.000000
1 0.000002403760686
2 0.000096580617513
3 -0.000417001530516
4 0.43367466237879
5 0.089330849186749
6 -0.004572017429564
7 -2.55210378257940
8 -0.52550822491750
9 0.026020763391888
10 -0.007387154386364
11 0.007376201304175
12 0.000010953082189
13 0.019741857557657
14 -0.000301420477211
15 -0.000203440307327
16 0.009643973533633
17 0.010519250961383
18 -2.02493958195864
19 0.43878944014001
20 0.10237020110327
21 -0.004369606118421
22 -2.14788660133629
23 -0.57137139608052
24 0.023378697857738
25 0.033516404447762
26 -0.068487650062707
27 0.034971245614945
28 -0.018990076874498
29 0.000282650083562
30 0.002089192878847
31 -0.001016180641973
32 0.20109212125221
33 1.09570334025947
34 -0.16328768353865
35 -0.32507857467585
36 0.006663938669456
37 1.01782287909812
38 2.05699174520121
39 -0.040383744260176
40 -0.000751315047205
41 0.048580354158786
42 -0.047829039111581
43 0.023495776899063
44 -0.000764385099915
45 -0.002013262875783
46 0.001002399349412
47 -0.20103217564551
48 -1.09577632045467
49 -0.27842393463397
50 0.23370935541462
51 -0.001947144203046
52 1.74850537331850
53 -1.48591909046041
54 0.012811019712801
55 -0.021822239825885
56 -0.026054230366068
57 0.047876470191953
58 0.036945273054006
59 -0.000022128049809
60 0.001114396734856
61 -0.009645294630174
62 -0.010482547361111
63 2.02501990920203
64 0.44365392044563
65 0.079419218568301
66 -0.004348961229585
67 -2.19924674082846
68 -0.32435601689941
69 0.019750246128223
70 -0.005566272502223
71 0.040538619859886
72 -0.034972347357663
73 -0.055900969329911
74 0.000750979456480
75 -0.001054358804925
76 -0.000000249379557
77 0.000202144709784
78 -0.000679904716560
79 -0.80928854187428
80 -0.16683104486265
81 0.008289696805778
82 2.35926569499252
83 0.48653398746709
84 -0.024161372225958
85 -0.028018648378547
86 0.028004168868982
87 0.000014479509565
88 0.075107328423895
89 -0.001046376798832
90 -0.001076986136552
91 -0.30098278737491
92 1.42606605211818
93 0.30099207581589
94 -1.42595634905380
95 0.10552371005771
96 -1.04647660433492
97 0.085055559085535
98 1.03465832325880
99 -0.085225961675964
100 -1.03392253373717
101 -0.10557542806376
102 1.04666887791443
 Sym=     55.1
 Ene=       1.1697
 Spin= Alpha
 Occup=    0.000000
1 -0.000000558985395
2 0.000007280091108
3 -0.000160873826616
4 0.15393818560886
5 0.031739104694858
6 -0.001545086668796
7 -1.05599264807122
8 -0.21772986419113
9 0.010682552162337
10 0.002752944896090
11 -0.002755078758600
12 0.000002133862510
13 -0.007383933986544
14 0.000129034041699
15 0.000068070475293
16 0.015453769500959
17 -0.62571814686854
18 2.15761177924938
19 0.17300312720629
20 0.23916040062753
21 -0.004879418452973
22 -0.44410827994119
23 -1.41946933843147
24 0.025068348395405
25 -0.021558414475783
26 0.031640405502924
27 -0.010081991027141
28 -0.078968785217466
29 0.001384318655636
30 -0.000253103260323
31 -0.001099294348977
32 -0.56076309003230
33 1.05476168912083
34 -0.38982854245386
35 0.55684995850606
36 -0.006662315057040
37 2.03853873197284
38 -2.21182593452504
39 0.022918760861818
40 0.043099699819799
41 -0.071594226004832
42 0.028494526185034
43 0.058424731224462
44 -0.001014290720205
45 0.001501804733166
46 0.001099358308382
47 0.56070195408233
48 -1.05451523055803
49 -0.13765836206241
50 -0.66558540851590
51 0.011614830368184
52 0.99690660927829
53 2.83762560790589
54 -0.052322081432608
55 -0.061917770461563
56 0.090401401742480
57 -0.028483631280917
58 -0.008008319850327
59 0.000338108668267
60 -0.002145901520209
61 -0.015451849966731
62 0.62574588076321
63 -2.15765418858098
64 0.25356575212599
65 -0.15124015970628
66 0.000766046165523
67 -0.96982526750260
68 1.12812197268177
69 -0.011833725137211
70 0.062948700038935
71 -0.072997901360122
72 0.010049201321187
73 -0.031913788811605
74 0.000072563704153
75 0.001752914808919
76 -0.000000182011153
77 -0.000000031333627
78 0.000037315298777
79 -0.096337480858237
80 -0.019854640299039
81 0.000945350522802
82 0.59453039443135
83 0.12253241663007
84 -0.005979116789550
85 0.003116462209914
86 -0.003113641019978
87 -0.000002821189936
88 -0.008354596103063
89 0.000128193635962
90 0.000136008119248
91 0.017005218237762
92 0.30930306155421
93 -0.017010566404350
94 -0.30929082440853
95 0.032353593484524
96 -0.57083545789554
97 -0.003526233724275
98 -0.96991705612009
99 0.003524368363154
100 0.96980370918269
101 -0.032334952159886
102 0.57086523833563
 Sym=     56.1
 Ene=       1.1855
 Spin= Alpha
 Occup=    0.000000
1 0.004391869209003
2 0.66944324535150
3 -2.39410408865551
4 -0.002070411946082
5 0.010232905638548
6 -0.000030936377261
7 0.21555903917745
8 -1.04563068911265
9 0.015388547862507
10 -0.033032087997507
11 0.056904745315818
12 -0.023872657318311
13 -0.022373746892283
14 0.000460083993441
15 -0.001440881718709
16 0.001396370809478
17 0.018682655920060
18 -0.54122531608548
19 0.079262116661148
20 -0.33727758399376
21 0.004881505405885
22 -0.16601956506989
23 1.49752862874691
24 -0.023099060275195
25 0.065574955209981
26 -0.045348785477220
27 -0.020226169732761
28 0.033609064552215
29 -0.001148609020125
30 0.000253538030022
31 0.018262860160626
32 -0.85344997051042
33 2.88638351094734
34 0.37329774275807
35 0.41274742983207
36 -0.009455453697231
37 -1.24923216944521
38 -0.66729497409298
39 0.019961574462689
40 -0.015720785591736
41 0.054948309812044
42 -0.039227524220308
43 -0.002621977148515
44 -0.000106576251621
45 -0.001685103315081
46 0.018257706698024
47 -0.85351580711085
48 2.88647549912590
49 -0.50617472477199
50 0.23150157452579
51 -0.000432419764082
52 1.41125192994214
53 -0.11915408245008
54 -0.007507931307417
55 -0.006294350530341
56 0.045514003523122
57 -0.039219652992781
58 -0.027852890806365
59 0.000149617520417
60 -0.001377725691896
61 0.001397589550445
62 0.018649740878987
63 -0.54078929650784
64 0.060763400600342
65 -0.34106354498491
66 0.005086889628138
67 -0.44046204231581
68 1.44084458606576
69 -0.020305422214380
70 0.069356423794956
71 -0.049118227073540
72 -0.020238196721415
73 0.023425373973890
74 -0.001122951269123
75 0.000380444285162
76 -0.007208030952049
77 0.14296763953931
78 1.23260133225281
79 0.010190757754118
80 -0.049793764508619
81 0.000790281876847
82 0.058326077873701
83 -0.28157502440467
84 0.004457332838672
85 -0.030751968619745
86 0.057030983701254
87 -0.026279015081509
88 -0.021827331257806
89 0.000414506430707
90 -0.001392645157094
91 -0.14135802876779
92 -0.045982524104173
93 -0.14128623988086
94 -0.046265885591710
95 0.043789984979243
96 -0.24529429221474
97 0.15562217412970
98 -1.36284379678138
99 0.15557167437839
100 -1.36289182541208
101 0.043752612803322
102 -0.24513375265784
 Sym=     57.1
 Ene=       1.2145
 Spin= Alpha
 Occup=    0.000000
1 -0.000004650939436
2 0.000052615874437
3 -0.000142551800533
4 0.58724538720262
5 0.12114132895156
6 -0.005854996486443
7 -3.02041488733987
8 -0.62291118518397
9 0.030079254751433
10 -0.038729289600331
11 0.038694215076884
12 0.000035074523447
13 0.10377514227063
14 -0.001409051377363
15 -0.001404610821781
16 0.009255686662621
17 0.69078848446748
18 -1.32447197314943
19 -0.10872360232328
20 0.46503055416558
21 -0.006780737732093
22 0.021134025201245
23 -2.67359221184191
24 0.042952283717864
25 -0.001871005298535
26 0.051461178239100
27 -0.049590172940565
28 -0.085689895621519
29 0.001007895789396
30 -0.001325450826498
31 -0.001484320963881
32 0.52914601644344
33 -1.76494681900609
34 -0.19482132746175
35 0.087914617823060
36 -0.000066342852441
37 1.28423383584807
38 -0.82716835335170
39 0.004428486233584
40 0.014792418662392
41 -0.013183199807988
42 -0.001609218854404
43 0.026348085259594
44 -0.000588291099079
45 0.000060677200189
46 0.001482647530761
47 -0.52919512862020
48 1.76502220243187
49 -0.14408642643449
50 -0.15782589592556
51 0.003426679281971
52 0.85195688277224
53 1.26772514653833
54 -0.025647228922316
55 -0.027011195269246
56 0.025384263480489
57 0.001626931788758
58 0.006360510282091
59 0.000153180663696
60 -0.000477718023764
61 -0.009251684825135
62 -0.69066046712050
63 1.32416614207767
64 0.084226525033753
65 -0.47006038458852
66 0.007092260517901
67 -1.03869149634016
68 2.46381517685938
69 -0.033222432221580
70 0.047467843255733
71 -0.097020194195188
72 0.049552350939455
73 -0.036469532866811
74 0.000606287605119
75 0.002961049841080
76 -0.000006983258148
77 0.000199381672481
78 -0.000289834663067
79 0.38954600466497
80 0.080482898355237
81 -0.003926884364034
82 -0.54225433711822
83 -0.11207190735998
84 0.005538851327822
85 0.006237949208348
86 -0.006249599874363
87 0.000011650666016
88 -0.016820839584468
89 0.000207380503654
90 0.000205786167425
91 -0.11954891527948
92 -0.30792210209345
93 0.11929988014852
94 0.30846664889990
95 -0.099788079809420
96 0.50838837827982
97 -0.053977902510049
98 0.18582049621314
99 0.053966627618309
100 -0.18573708071835
101 0.099807605828728
102 -0.50837743667280
 Sym=     58.1
 Ene=       1.2358
 Spin= Alpha
 Occup=    0.000000
1 0.008652985714956
2 -0.090939071385459
3 -0.40147738254417
4 0.063136957675877
5 -0.30536238323884
6 0.004696848652031
7 -0.30851956890728
8 1.49202275466640
9 -0.022657313967602
10 -0.028285850641624
11 0.035588012824306
12 -0.007302162182681
13 -0.015864464289101
14 0.000434585423341
15 -0.000757134901868
16 -0.005281343397792
17 -0.061947391662434
18 0.61479192319168
19 -0.10130644159447
20 -0.078717534072027
21 0.001904871683850
22 0.87257680815253
23 0.37690912564672
24 -0.011774731336203
25 0.000336478326229
26 0.002185202039896
27 -0.002521680366125
28 0.015003328732554
29 -0.000249992332532
30 -0.000178839616517
31 0.000203221168920
32 -0.052398870250798
33 0.17672794640642
34 0.089761772803390
35 0.088318293465779
36 -0.002097428974153
37 -0.31001004616198
38 -0.34210840856098
39 0.007706360337863
40 0.023733117268174
41 -0.018971012964000
42 -0.004762104304173
43 -0.004108251266541
44 -0.000131758793612
45 0.000311428236717
46 0.000202539116042
47 -0.052632439954750
48 0.17755100324724
49 -0.11744915100058
50 0.045552787809701
51 0.000009880647362
52 0.42043298808803
53 -0.19105951630549
54 0.000296684026340
55 0.014448581233008
56 -0.009695329059758
57 -0.004753252173250
58 0.020743042229033
59 -0.000497999653547
60 -0.000038925616408
61 -0.005284416409502
62 -0.062242600285554
63 0.61540064212040
64 0.12425781069325
65 -0.032427066887513
66 -0.000271885613410
67 -0.95106583756645
68 0.002094163555352
69 0.006256252482266
70 0.010090987621061
71 -0.007583212757124
72 -0.002507774863937
73 -0.011101763551260
74 0.000058149650889
75 0.000175233236727
76 0.039737014370926
77 -0.95991155274724
78 1.07327240257657
79 0.15231583175540
80 -0.73805089164906
81 0.011159874145687
82 -0.30779774266656
83 1.49154663663091
84 -0.022530893497163
85 0.18253256834454
86 -0.089618539324457
87 -0.092914029020083
88 0.067663318860498
89 -0.003261129832085
90 -0.000491367122895
91 0.61803838378458
92 -1.33923637347809
93 0.61812756097277
94 -1.33918556184508
95 -0.053686624372523
96 0.47362852729180
97 -0.014460521537646
98 -0.25343420473190
99 -0.014438911274243
100 -0.25350823166440
101 -0.053648625011236
102 0.47345265788349
 Sym=     59.1
 Ene=       1.3128
 Spin= Alpha
 Occup=    0.000000
1 0.004864044848162
2 -0.11868800160587
3 0.55286951449751
4 0.095245479766732
5 -0.46146256749312
6 0.006971100835028
7 -0.34228662091115
8 1.65835739405504
9 -0.025020703048812
10 -0.080706468473208
11 0.088713075007412
12 -0.008006606534204
13 -0.042139831345637
14 0.001250603446149
15 -0.001701035140815
16 -0.003823540455808
17 -0.93532371691780
18 2.99926723472291
19 -0.036747256554247
20 -0.006981617108445
21 0.000485372105747
22 0.30997049584107
23 -0.30152793492815
24 0.002497426315539
25 -0.011132254039173
26 0.019643205157360
27 -0.008510951118187
28 -0.021525797307985
29 0.000344459501470
30 -0.000256963294744
31 0.006921227808460
32 0.50528228311034
33 -1.52220209327598
34 -0.065497659503911
35 0.28873542145242
36 -0.004212671720022
37 0.44328941392073
38 -0.79500950323844
39 0.009824029214655
40 0.054414064505881
41 -0.012173876521017
42 -0.042240187984864
43 0.094556102432423
44 -0.002219377655641
45 -0.001277960493515
46 0.006921549879134
47 0.50524071767002
48 -1.52208874314991
49 -0.054154220340005
50 0.29106431305880
51 -0.004331320210644
52 -0.092332159012511
53 -0.90537071803477
54 0.015267665249767
55 0.10352105710738
56 -0.061243621900378
57 -0.042277435207001
58 -0.037030744388369
59 -0.000489488371640
60 0.000548242592679
61 -0.003823896139177
62 -0.93533700502495
63 2.99932334626600
64 0.036530369703814
65 0.008097114527986
66 -0.000311621365731
67 -0.16542282942809
68 -0.39938597406940
69 0.007384359509194
70 -0.019852953784174
71 0.028355616386091
72 -0.008502662601916
73 0.001862911401509
74 0.000026939637775
75 -0.000652582793296
76 -0.011210670145819
77 1.18489425858759
78 -3.01651293136275
79 0.064737198533323
80 -0.31367323798027
81 0.004759932236601
82 -0.21404769461471
83 1.03731674969337
84 -0.015681009586927
85 0.067188594057201
86 -0.058139879279800
87 -0.009048714777401
88 0.031167947359704
89 -0.001115082342466
90 0.000815857491992
91 -0.022887395461631
92 0.26427876851520
93 -0.022900367995856
94 0.26432884392714
95 -0.20201345845685
96 -0.33059834417253
97 0.13629651385472
98 -0.18754542921115
99 0.13630574484146
100 -0.18759098074520
101 -0.20201591316481
102 -0.33059723018715
 Sym=     60.1
 Ene=       1.3357
 Spin= Alpha
 Occup=    0.000000
1 -0.000002518674138
2 0.000039759467412
3 0.000153882235733
4 -0.054332502555368
5 -0.011175921161419
6 0.000608791427355
7 1.64662507116347
8 0.33926323699218
9 -0.016654609729769
10 -0.010956275992358
11 0.010953788834271
12 0.000002487158086
13 0.029368813304920
14 -0.000278778670923
15 -0.000313975891079
16 -0.009152512175024
17 0.33496913851739
18 -0.52791447132380
19 -0.003170890952361
20 0.051200278293294
21 -0.001002267407841
22 0.92054861086662
23 0.68157408772634
24 -0.016628113744240
25 0.067650171134579
26 -0.070668397403786
27 0.003018226269207
28 0.069147639839497
29 -0.001581928073252
30 0.000776853337890
31 -0.018580840152446
32 -0.93919579369316
33 2.30403854956622
34 -0.088000196349680
35 -0.18804926798889
36 0.003512254479481
37 -0.093929381174461
38 0.38261726396738
39 -0.005351501719141
40 0.019077486128456
41 -0.057255924890372
42 0.038178438761916
43 -0.002553596550463
44 0.000262952796038
45 0.001932000895227
46 0.018581733600115
47 0.93923558974428
48 -2.30411703141729
49 -0.15523725347169
50 0.13789058693947
51 -0.001240561948364
52 0.065112886323954
53 -0.38852830168211
54 0.005909086149341
55 -0.005508404780906
56 0.043702755335044
57 -0.038194350554138
58 -0.033801603646382
59 0.000226221408421
60 -0.001359569234215
61 0.009153858983006
62 -0.33503995248015
63 0.52781824509451
64 0.017326949457384
65 -0.048286564050611
66 0.000826863525451
67 1.11546309378486
68 -0.26188575565571
69 -0.003343214047991
70 -0.089529525579863
71 0.092529375091407
72 -0.002999849511544
73 -0.010536727440928
74 0.000830970569294
75 -0.001611026568618
76 0.000000668029492
77 -0.000010231549952
78 0.000149179908675
79 0.091442396823328
80 0.018845071310997
81 -0.000956496215693
82 -1.64638119973508
83 -0.33940848296563
84 0.016703646398107
85 -0.047539136012141
86 0.047508554612514
87 0.000030581399626
88 0.12737975006871
89 -0.001694041187475
90 -0.001804885237119
91 -0.45279565463200
92 -0.43769158832789
93 0.45278190504640
94 0.43765248531144
95 0.40988970851864
96 0.38678356168101
97 -0.28707984373754
98 -0.10653959721671
99 0.28708242663189
100 0.10658087281655
101 -0.40988952180829
102 -0.38691446908274
 Sym=     61.1
 Ene=       1.4179
 Spin= Alpha
 Occup=    0.000000
1 0.000005835534969
2 0.000285267401282
3 -0.000544468125559
4 -0.031347268814158
5 -0.006475828684221
6 0.000236392380197
7 0.40209566595621
8 0.082874446125852
9 -0.003907892909140
10 0.027831222517588
11 -0.027790737891074
12 -0.000040484626514
13 -0.074501724346686
14 0.000953541882854
15 0.001156439293330
16 -0.020046250414527
17 -0.80563591572511
18 1.36465245134966
19 -0.31460893892543
20 0.22907671888906
21 -0.001584155656439
22 1.66690444999188
23 -0.78040023414620
24 0.002003705224507
25 0.021075387161344
26 -0.083694266417056
27 0.062618879255712
28 -0.035415885071804
29 0.000673076967862
30 0.003050605585610
31 0.000578377058431
32 0.22258347080658
33 -2.04035515537062
34 -0.010066998406902
35 -0.062944870470130
36 0.001364847927079
37 0.087934279439729
38 0.92556720667604
39 -0.016602035759593
40 -0.035226821906627
41 -0.002852970143851
42 0.038079792050477
43 0.11058723459327
44 -0.001288855705310
45 -0.000364134759908
46 -0.000576504759909
47 -0.22260709332741
48 2.03969704117003
49 -0.034052281309172
50 0.053842090384629
51 -0.000672800741088
52 0.44648615136393
53 -0.81525820486389
54 0.010690135279213
55 -0.039468103688650
56 0.077465666191506
57 -0.037997562502856
58 0.089495827543029
59 -0.001307363665903
60 -0.002784712214079
61 0.020038902848985
62 0.80549533297362
63 -1.36393125783062
64 -0.19827487273710
65 -0.33476838029738
66 0.006766068458916
67 1.22235368157931
68 1.37578530244213
69 -0.030507683400745
70 0.017637417230094
71 0.045013658692964
72 -0.062651075923059
73 -0.068343918840016
74 0.000615882722196
75 -0.001539348208021
76 -0.000002028381520
77 -0.000188892469922
78 0.000511121472912
79 0.26726591703377
80 0.055125392846889
81 -0.002686438581444
82 -0.97820605547151
83 -0.20179988270566
84 0.009764919329895
85 -0.023999478348342
86 0.023981724102176
87 0.000017754246166
88 0.064277940241945
89 -0.000858154779816
90 -0.000981739522432
91 -0.098439740155858
92 -0.35740656270947
93 0.098420503256550
94 0.35727773128085
95 0.30130330174209
96 0.52211647861453
97 0.56907444366920
98 0.53487928865866
99 -0.56888971888887
100 -0.53463799913431
101 -0.30148144422253
102 -0.52222840956665
 Sym=     62.1
 Ene=       1.4237
 Spin= Alpha
 Occup=    0.000000
1 0.034652329942571
2 1.42332117066490
3 -3.42248170890749
4 0.031456780900896
5 -0.15247006912017
6 0.001945980567836
7 -0.12404288601767
8 0.60091362495400
9 -0.007902915793309
10 0.12462437530365
11 -0.028530657854622
12 -0.096093717449032
13 0.038095525246600
14 -0.002366910944046
15 -0.001172622245764
16 -0.017192283992736
17 -0.35990489645416
18 1.88850867165153
19 -0.008100931115466
20 0.098188774366615
21 -0.001457716893247
22 -0.33229727026759
23 -0.36174070605742
24 0.007837160435877
25 -0.043068756773623
26 0.055370581280926
27 -0.012301824507303
28 0.086804082866951
29 -0.001417476001714
30 -0.001908169633912
31 0.000736050180975
32 -0.13613948713102
33 -1.07221578443715
34 -0.20551749312059
35 -0.10550317801151
36 0.003272408714879
37 1.06310841237858
38 0.70177850518280
39 -0.018991932615283
40 -0.081186238848861
41 0.028462745164981
42 0.052723493683880
43 0.071529269229212
44 -0.000386376955484
45 -0.000318508854204
46 0.000735017450346
47 -0.13612726184389
48 -1.07282012079681
49 0.23050642793283
50 -0.015676326601003
51 -0.001214828352425
52 -1.25427996136725
53 0.22463655245186
54 0.004868694126293
55 -0.018966222210878
56 -0.033717689411547
57 0.052683911622425
58 -0.095154831487657
59 0.002343564342615
60 0.002147820694577
61 -0.017197758464812
62 -0.36020217459073
63 1.88877341882088
64 -0.031332433308144
65 0.093520941369674
66 -0.001252277487791
67 0.44784863824507
68 -0.20132262855435
69 -0.000028981189694
70 0.027000851474708
71 -0.014672165112014
72 -0.012328686362695
73 -0.10091136677541
74 0.001557536770187
75 0.000709145914535
76 -0.012276037583806
77 -0.75829691230181
78 1.87210481193630
79 -0.023547967521179
80 0.11375915551245
81 -0.001834660294163
82 0.11643621618130
83 -0.56307409280510
84 0.008153327965841
85 -0.025612615626455
86 0.039065683108433
87 -0.013453067481978
88 -0.016109796635495
89 0.000447975790967
90 -0.001181618804827
91 -0.061423748370143
92 -0.21670175091276
93 -0.061456109067014
94 -0.21692434422745
95 -0.36693257469443
96 -0.27542091525265
97 0.43802230273895
98 0.50402425133801
99 0.43827858108629
100 0.50425322299652
101 -0.36680069730331
102 -0.27515923944888
 Sym=     63.1
 Ene=       1.5486
 Spin= Alpha
 Occup=    0.000000
1 0.031907377662961
2 0.82794077881635
3 -5.69562430264911
4 -0.14249251535875
5 0.69064796591221
6 -0.009626492961963
7 1.29933119115382
8 -6.29704432723177
9 0.092785383419353
10 -0.049838002787237
11 -0.030309042646288
12 0.080147045433525
13 -0.004872864408787
14 0.001812431363176
15 -0.001284906783496
16 -0.012434040347811
17 -0.33736948535398
18 -0.096314506406795
19 -0.23814986287384
20 -0.044892565217318
21 0.001698733878181
22 -0.40387319807830
23 0.77439759381162
24 -0.009272995797405
25 -0.038280488420996
26 0.008008579332756
27 0.030271909088240
28 -0.043306034636359
29 0.003287378836492
30 0.001707962624700
31 0.016023459531610
32 0.57472154040124
33 -0.009233635331097
34 0.001044115792257
35 0.12853604761504
36 -0.002260722329459
37 -0.57343410310793
38 -0.95391362292832
39 0.019141138127053
40 0.11448180460403
41 -0.042990931653139
42 -0.071490872950887
43 0.016654906719940
44 0.000343811155989
45 0.000622722497885
46 0.016022241749339
47 0.57463740408272
48 -0.009048530857214
49 -0.051835182927461
50 0.11762497439614
51 -0.001693477230748
52 0.90407314675442
53 -0.64928977529263
54 0.003946181998192
55 0.10024525047016
56 -0.028839829972501
57 -0.071405420497663
58 0.054594998101636
59 -0.004445339293970
60 -0.000845292059488
61 -0.012434837568906
62 -0.33734910528098
63 -0.096590246986626
64 0.23648949079759
65 0.052954611784878
66 -0.002996803391610
67 0.064428412966186
68 0.87081866858391
69 -0.013846699431210
70 -0.058372003834162
71 0.028009358032048
72 0.030362645802114
73 0.010340843014016
74 -0.001794174655831
75 0.000096878373050
76 -0.043906569196512
77 -0.83972831195139
78 7.66726301141607
79 0.046721081452719
80 -0.22657725479548
81 0.004432156944665
82 0.57268293681680
83 -2.77513844361351
84 0.043085074743041
85 -0.18014219407140
86 0.16631094440493
87 0.013831249666469
88 -0.086140790876386
89 0.002439676213788
90 0.000344245602426
91 -0.15089253851744
92 -0.21242384255570
93 -0.15087019218008
94 -0.21254603362848
95 -0.21521205296386
96 -0.13583524148733
97 -0.37055414379849
98 -0.34751689658934
99 -0.37054550072288
100 -0.34752126098453
101 -0.21516281504462
102 -0.13575968553059
 Sym=     64.1
 Ene=       1.5903
 Spin= Alpha
 Occup=    0.000000
1 0.000190928496200
2 0.004662677645825
3 -0.037795581326348
4 -0.004433605523576
5 0.003433609311108
6 -0.084909578951611
7 0.025004665748347
8 -0.045584283689669
9 0.24996300022481
10 -0.001914155657083
11 0.013346165945835
12 -0.011432010288751
13 0.001667456771521
14 -0.096369198812963
15 0.46682831029821
16 -0.000004181466568
17 0.000003072881876
18 -0.011440696762768
19 -0.001072735968871
20 0.001809778354082
21 0.070186645447913
22 -0.017092265319038
23 0.011574656429106
24 -0.11789298079582
25 -0.003572516086761
26 -0.003760071313545
27 0.007332587400306
28 -0.005329157262966
29 -0.27007308210886
30 -0.14444227555310
31 -0.000058907592273
32 0.001915472475058
33 0.024433704878406
34 0.000452208213143
35 0.002341596476344
36 0.022996178568920
37 -0.000086711884674
38 0.005112793888092
39 0.057991933258400
40 -0.001961853679783
41 -0.004209619587728
42 0.006171473267511
43 -0.005028807932517
44 -0.26359274799120
45 -0.14421460118795
46 0.000286433137143
47 0.006278005428167
48 -0.017750392368125
49 0.000080227530473
50 0.001098795998785
51 0.023017184034454
52 0.017627583796934
53 -0.012294616914340
54 0.058157808560720
55 0.004086671538105
56 -0.000924833349272
57 -0.003161838188833
58 0.005205311766637
59 0.29916110382724
60 -0.028269714341162
61 -0.000097775648832
62 -0.003585388891795
63 -0.000400558581238
64 0.003224812082642
65 0.000524525997135
66 0.070193183944527
67 -0.006264585690871
68 -0.004065255165706
69 -0.11772869031910
70 0.002924515466706
71 -0.000455346368711
72 -0.002469169097995
73 0.005550949569717
74 0.30524635500393
75 -0.025908653292342
76 -0.000327142824799
77 -0.005398004298922
78 0.058418939953851
79 -0.001012344193756
80 -0.004586472032296
81 -0.14519969867156
82 -0.002262508585217
83 -0.023485648599209
84 -0.059085661433776
85 -0.000608504678688
86 -0.009398736703972
87 0.010007241382659
88 -0.001617841286805
89 0.077293331106049
90 -0.37424261457336
91 -0.002422259055041
92 -0.003360932910504
93 0.000413157996457
94 0.000416736531680
95 -0.004432222922118
96 -0.004838001662641
97 -0.001508039466332
98 -0.001304107706124
99 -0.004792155384751
100 -0.005825506687509
101 0.000914294643823
102 0.002272934181326
 Sym=     65.1
 Ene=       1.6320
 Spin= Alpha
 Occup=    0.000000
1 -0.000003671349414
2 -0.000021748043042
3 0.000419137400149
4 -0.73552957359709
5 -0.15168553962299
6 0.007572486250656
7 4.34902931321396
8 0.89729022532577
9 -0.044495153324218
10 -0.019014509331331
11 0.019026038705606
12 -0.000011529374275
13 0.051160716369702
14 0.003568855717830
15 -0.001875230660435
16 -0.005594676903178
17 0.14258850843453
18 0.77864147822597
19 0.082395811926655
20 0.29109779216229
21 -0.005171296061281
22 -1.78051923030009
23 1.63002971976061
24 -0.012599537065352
25 -0.058987801578842
26 0.062603167465474
27 -0.003615365886631
28 0.090513653175263
29 -0.002184241929486
30 -0.002749781450404
31 -0.024929832777217
32 -0.13364855417667
33 2.86266995020617
34 0.026226197657255
35 0.13614201656541
36 -0.002144996921871
37 0.76480793270861
38 1.83824342202491
39 -0.036485307168466
40 0.002765474867888
41 0.012216953053239
42 -0.014982427921127
43 0.022613796305145
44 0.000734732282846
45 -0.000510014034219
46 0.024927746978498
47 0.13362754222295
48 -2.86280644472968
49 0.077976911018114
50 -0.11465682980576
51 0.001624018428035
52 1.42991461626077
53 -1.38577830260197
54 0.014101696809706
55 -0.018486004370417
56 0.003420539162961
57 0.015065465207456
58 0.019440492496722
59 -0.001745997231933
60 -0.002060081404202
61 0.005590390648200
62 -0.14260385135226
63 -0.77833485030151
64 0.19085019417138
65 -0.23475878495462
66 0.002452897879711
67 -0.99032390120607
68 -2.20141351313023
69 0.041888246384302
70 -0.017094386697204
71 0.013434120980714
72 0.003660265716490
73 0.11318538280609
74 -0.004932558724617
75 0.002031955286896
76 0.000004507466293
77 0.000081884343928
78 -0.000691610132796
79 -0.079319784300303
80 -0.016322775196752
81 0.001523884802493
82 -2.29085761628258
83 -0.47193819055047
84 0.023163724150567
85 -0.039147017796086
86 0.039201220077947
87 -0.000054202281861
88 0.10502334907833
89 -0.000305640602760
90 0.000585809561925
91 -0.47658151546322
92 -0.69804409760763
93 0.47656574544761
94 0.69804201776670
95 -0.59805928775287
96 -0.75817499993588
97 0.31252609047513
98 0.47011502647773
99 -0.31250246118955
100 -0.47007269027005
101 0.59810154507125
102 0.75820587063783
 Sym=     66.1
 Ene=       1.6373
 Spin= Alpha
 Occup=    0.000000
1 0.000021377989617
2 0.000322955057442
3 -0.002211009517765
4 0.004776171141794
5 0.000795843044557
6 -0.000063067067574
7 -0.025808364790976
8 -0.001427561886402
9 0.000201381278453
10 0.006467429594484
11 0.003001949125731
12 -0.009469378720214
13 0.009201652117086
14 0.54892887657678
15 0.11311729938806
16 -0.000046464650081
17 -0.002287840433646
18 0.005597182423811
19 -0.000587907298789
20 -0.002098617546112
21 -0.006170774763549
22 0.018437006936873
23 -0.008700245515877
24 0.13847748133373
25 -0.001459808575849
26 -0.011258692640751
27 0.012718501216599
28 -0.005986871894216
29 -0.16579724565918
30 -0.38739545384302
31 0.000251923720749
32 0.002716865177108
33 -0.029649305390696
34 -0.000342771850218
35 -0.001505911904549
36 -0.038030829701611
37 -0.008858890826208
38 -0.020450632820986
39 -0.17062059752515
40 -0.001102118667614
41 0.004306201085674
42 -0.003204082418060
43 -0.000467934651779
44 -0.092175371056224
45 0.15765623976518
46 -0.000236587114296
47 -0.002205185127883
48 0.026283803492857
49 -0.000428920922079
50 0.001147850209492
51 0.038066279174542
52 -0.012223154463571
53 0.014296303420099
54 0.17083930860860
55 -0.000086915610141
56 -0.005139530365899
57 0.005226445976040
58 -0.001733406602317
59 -0.022233857286082
60 -0.18135030531546
61 -0.000010641578432
62 0.001454527555752
63 0.001178487035758
64 -0.001385878009958
65 0.001759698947350
66 0.006206805580604
67 0.006967200781807
68 0.012238726683198
69 -0.13868081477707
70 -0.003251190610733
71 0.007931427612979
72 -0.004680237002246
73 -0.003846096489746
74 -0.30565067843515
75 0.29039095010701
76 0.000008571923578
77 0.000020744111100
78 -0.002270179039959
79 0.000458675744156
80 0.000244532022885
81 -0.000002753115755
82 0.013714685734984
83 0.003538437480520
84 -0.000161897315918
85 0.002539402946479
86 0.000919735882084
87 -0.003459138828563
88 0.002965425815022
89 0.19794238466106
90 0.040781938070189
91 0.002966817256229
92 0.004418775531604
93 -0.002908697500417
94 -0.004267517761525
95 0.004310478884802
96 0.006075939455675
97 -0.002542148714548
98 -0.004165328341879
99 0.002398835230278
100 0.003920627912643
101 -0.003793740645576
102 -0.005080955760645
 Sym=     67.1
 Ene=       1.6596
 Spin= Alpha
 Occup=    0.000000
1 0.000243698437237
2 0.003420909500912
3 -0.023653388186402
4 -0.002206608243112
5 -0.001601110538544
6 -0.001071780725900
7 0.012651934986682
8 0.034943512725953
9 0.12543126022248
10 0.000348131638670
11 -0.002206186928942
12 0.001858055290271
13 -0.000129972915007
14 0.015700689422349
15 -0.075615113959160
16 -0.000322675495178
17 -0.004474207297304
18 0.037680811343594
19 -0.000117779729239
20 -0.000234583570900
21 -0.099512540459848
22 0.017286053749266
23 0.001974931373796
24 -0.096839991450810
25 0.003205199097528
26 -0.008290601348310
27 0.005085402250782
28 0.002779776329242
29 0.27356189263895
30 -0.29805443522448
31 0.000035773678334
32 0.001981616856803
33 -0.011301402915964
34 0.000845672504474
35 -0.001132035194834
36 -0.062757892782499
37 -0.000439565297150
38 -0.004570922437338
39 0.059052211816419
40 -0.003668512340967
41 0.007975602263077
42 -0.004307089922109
43 -0.003192785840815
44 -0.34743880302733
45 0.30254814458201
46 0.000071483031561
47 0.000481601445298
48 -0.013652313282221
49 -0.001179322847949
50 -0.002326952666147
51 -0.062706225088514
52 0.004884350522648
53 -0.007603290975617
54 0.059122295448798
55 0.002488965148303
56 0.011204664151440
57 -0.013693629299743
58 0.005998872796917
59 0.19924411971939
60 0.41511606595039
61 -0.000168277120890
62 -0.003246004972745
63 0.018765179459534
64 -0.000726146452585
65 -0.001967655859420
66 -0.099472296223592
67 -0.017274926865757
68 -0.017047941970308
69 -0.096356034030986
70 -0.001254257179277
71 -0.010862526001119
72 0.012116783180396
73 -0.004310953833745
74 -0.13330946312451
75 -0.38175331979170
76 0.000026021114440
77 -0.000762285076373
78 -0.014071125124749
79 -0.000517179813910
80 0.000807096148717
81 -0.014579383683077
82 -0.010164560394764
83 0.002868037300344
84 0.003288366899886
85 0.000034277853062
86 0.000554141325497
87 -0.000588419178559
88 0.000570470178022
89 -0.003582020072910
90 0.017467561699508
91 -0.001833410899165
92 -0.002746198341495
93 0.001797600346612
94 0.002846583230474
95 0.000827725993689
96 0.002683009540908
97 0.000064892125693
98 -0.000655004671500
99 -0.001212397076354
100 -0.002265187808561
101 0.003931555297531
102 0.006068830281508
 Sym=     68.1
 Ene=       1.7215
 Spin= Alpha
 Occup=    0.000000
1 0.067370705548140
2 0.96100297773525
3 -6.80623007788998
4 0.053454062943496
5 -0.25909736849154
6 0.004294039187367
7 -1.62672536088821
8 7.88418893210250
9 -0.12023173276987
10 0.039266237011314
11 -0.026477102919776
12 -0.012789134091538
13 0.016369283934523
14 -0.001500163667605
15 0.002551110860985
16 -0.068096784218241
17 -1.00001499400737
18 7.65514869174843
19 0.071830227931167
20 0.15226777136862
21 -0.002625080860818
22 5.59679136719825
23 -0.52372790309953
24 -0.027991372688427
25 0.059564184069023
26 -0.069911967814910
27 0.010347783745887
28 0.044970088746015
29 -0.001802830095929
30 0.001627292144118
31 0.015412206690635
32 0.34582422187612
33 -3.36170000354740
34 0.35723688501228
35 -0.11773950656348
36 -0.001249306402351
37 -0.32891640603968
38 -2.22316283601774
39 0.037839127600922
40 0.073984513132339
41 -0.10938801569749
42 0.035403502565156
43 0.061625305133061
44 0.002529848561099
45 0.003591214661984
46 0.015399870532500
47 0.34561934094878
48 -3.36017792726549
49 -0.28151086621833
50 -0.24941890537727
51 0.005293464396210
52 1.18154907837552
53 -1.91104652645269
54 0.022543544941653
55 0.083935771306400
56 -0.11947182031766
57 0.035536049011260
58 0.034602822316507
59 -0.004665222588888
60 0.002147030778591
61 -0.068090418560723
62 -0.99989220428078
63 7.65457136018780
64 -0.12622066189169
65 0.11143909922245
66 -0.000398695526125
67 -4.93267252473082
68 -2.69396948517458
69 0.076935181743714
70 0.067638762343993
71 -0.077948365768552
72 0.010309603424559
73 0.023445351087040
74 0.000360005749012
75 0.002310349648433
76 0.005342707855697
77 -0.26819638529752
78 -3.60465266598655
79 -0.063197892242791
80 0.30634061174601
81 -0.005595462743892
82 -0.24184747449533
83 1.17168661453044
84 -0.017064214766883
85 0.057853695381487
86 -0.032500540558018
87 -0.025353154823469
88 0.022443349327809
89 -0.000679287816347
90 -0.002287289464986
91 -0.009874726028804
92 0.015706201889053
93 -0.009853738566201
94 0.015780564361970
95 0.67033425129917
96 1.34501638326748
97 -0.19006280732627
98 -0.49998755636654
99 -0.19000459910511
100 -0.49987428199272
101 0.67028530033908
102 1.34491971354777
 Sym=     69.1
 Ene=       1.7649
 Spin= Alpha
 Occup=    0.000000
1 0.000463321199771
2 0.006355339168763
3 -0.046722228667483
4 0.001496924190803
5 -0.001866047523913
6 -0.051390224680584
7 -0.031056962848809
8 0.048164177705253
9 0.23795005618967
10 0.000911312078309
11 -0.008804487892762
12 0.007893175814452
13 -0.000438728326598
14 0.062538697275771
15 -0.30305196220743
16 -0.000195764159787
17 -0.002984748613125
18 0.016392944523266
19 0.000372819172337
20 0.000886253777073
21 -0.012442163217203
22 0.023784869379179
23 -0.006664505745985
24 -0.066787097195708
25 0.000042959460332
26 0.002639922104243
27 -0.002682881564576
28 0.001034534236377
29 -0.012854190243104
30 0.10714372181756
31 -0.000163400805017
32 -0.002990114334192
33 0.009906569241829
34 0.003546302047436
35 0.000977128393652
36 0.13378407371146
37 0.005971202716246
38 0.003240790680725
39 -0.022165376391086
40 -0.003943110683666
41 -0.011533786746876
42 0.015476897430541
43 -0.008657256100693
44 -0.40085318782586
45 -0.38081342947513
46 0.000385828743448
47 0.007425080168339
48 -0.052602459140353
49 -0.001099563738566
50 0.001246758046584
51 0.13381141852274
52 0.023910717950783
53 -0.026758634826659
54 -0.021811934526732
55 0.006294592559497
56 -0.006135715484004
57 -0.000158877075493
58 0.007773771901426
59 0.51896536435298
60 -0.19131055543565
61 -0.000687148551110
62 -0.009780092314119
63 0.081668147674787
64 -0.000776988083441
65 0.000506344716737
66 -0.012431561687020
67 -0.046108937316503
68 -0.021183886413239
69 -0.066079999446363
70 -0.000281642851238
71 0.002484434236565
72 -0.002202791385326
73 0.000321345624622
74 -0.030616035417709
75 0.10348162398261
76 0.000008613834109
77 -0.001978136173546
78 -0.020528644547857
79 0.000277232792459
80 0.003799356448280
81 0.12077317641143
82 0.009096170163028
83 0.006547471910277
84 -0.13926183837677
85 -0.000183609183659
86 0.008155752413707
87 -0.007972143230048
88 0.000556595869977
89 -0.061678905497356
90 0.29864139472836
91 0.001760298553045
92 0.003527417148929
93 -0.002028137367096
94 -0.003387216939126
95 0.004793416015480
96 0.007630154980332
97 0.000371216046919
98 0.000662294230718
99 -0.002955916667591
100 -0.008162460315009
101 0.004500067180129
102 0.010820251585197
 Sym=     70.1
 Ene=       1.8112
 Spin= Alpha
 Occup=    0.000000
1 0.000041474691777
2 0.000523059181570
3 -0.004266611845492
4 0.001787028200498
5 0.000271817362954
6 -0.000021028832990
7 -0.027050901407291
8 -0.001096637080252
9 0.000207575845434
10 0.001838394357014
11 0.001107021665607
12 -0.002945416022620
13 0.003476306982885
14 0.17282424687803
15 0.035603384561516
16 0.000252335665452
17 0.003293038956448
18 -0.033024446812261
19 0.001109355776209
20 0.002693837166620
21 0.15447493722724
22 -0.011765099150305
23 -0.004476887699826
24 -0.061503315581695
25 -0.005144012380979
26 0.004753972375943
27 0.000390040005035
28 -0.005954973893149
29 -0.45756902186740
30 0.17260936049656
31 -0.000297657246473
32 -0.005467115457615
33 0.033001932207517
34 0.001247876032933
35 0.001225788700160
36 0.12085376819225
37 0.009426628144177
38 0.019019032229481
39 -0.060954937045727
40 0.000487138862466
41 -0.010509433828349
42 0.010022294965883
43 -0.001770011397554
44 0.045016521067576
45 -0.37629739785393
46 0.000314270516103
47 0.005786810799115
48 -0.036444214917162
49 -0.001093316570179
50 -0.001325947859075
51 -0.12085097954052
52 0.019160507793929
53 -0.015688348348411
54 0.060716000152589
55 -0.001228761316917
56 0.010109204365689
57 -0.008880443048771
58 0.001030413477508
59 -0.10770963489778
60 0.36339161067365
61 -0.000319619734828
62 -0.004388501048705
63 0.041293351162733
64 -0.001016801645565
65 -0.002440912736217
66 -0.15448052443596
67 -0.017648840259360
68 -0.003398756769825
69 0.061818440709208
70 -0.004295397674638
71 -0.009431840050912
72 0.013727237725550
73 -0.007835235864015
74 -0.35185207158381
75 -0.33937704913099
76 0.000000994658446
77 -0.000157853009458
78 -0.001807579765144
79 -0.000151490994841
80 0.000120366018634
81 -0.000001019493169
82 0.013026742075248
83 0.003240248423960
84 -0.000143952266333
85 0.002152600599802
86 0.000727356271402
87 -0.002879956871204
88 0.002385573601097
89 0.16500238385519
90 0.033997997158176
91 0.002211000785195
92 0.004048623048327
93 -0.002201881988929
94 -0.004000562187341
95 0.000662936653448
96 -0.001018293528104
97 0.001763571897809
98 0.004942427564200
99 -0.001962094516730
100 -0.005735661646009
101 0.000390517847963
102 0.002857123780907
 Sym=     71.1
 Ene=       1.8574
 Spin= Alpha
 Occup=    0.000000
1 0.000006713960497
2 0.000097943459708
3 -0.000982723557748
4 0.25349665167658
5 0.052235678048815
6 -0.002450294290822
7 -5.34487674219040
8 -1.10143665854108
9 0.052787764042744
10 -0.034879630665358
11 0.034869939386038
12 0.000009691279320
13 0.093446462324182
14 -0.001671396961096
15 -0.000755871538647
16 0.065696336529832
17 0.88957526509438
18 -8.75586220649716
19 0.027165629023213
20 0.097195265498765
21 -0.002284835921777
22 -4.04264463896211
23 -0.45434630511873
24 0.035330079432290
25 0.014660524946130
26 0.026495998522652
27 -0.041156523468782
28 0.063998906340101
29 0.000710273821978
30 -0.003656478860735
31 -0.078886440406880
32 -1.33766054766737
33 8.94014516921862
34 0.055559088808992
35 -0.15710073230919
36 0.001272333141149
37 2.72633205899231
38 5.83246871829074
39 -0.11204543935027
40 -0.042630993795055
41 0.031491172492741
42 0.011139821302314
43 0.055868490127299
44 0.000627762800518
45 0.002799940139890
46 0.078888789397090
47 1.33769723158380
48 -8.94038450865006
49 -0.011139988580487
50 0.16624279664332
51 -0.002671663848162
52 4.81236832047518
53 -4.27843812367839
54 0.038209267694642
55 -0.004103594471428
56 0.015285389110272
57 -0.011181794638844
58 0.069361483959198
59 -0.003186761656017
60 -0.001545159577823
61 -0.065706925610915
62 -0.88968076143603
63 8.75707905632666
64 0.063424891018548
65 -0.078524541872059
66 0.001142913072809
67 -3.89313734798476
68 -1.18167392912236
69 0.044599409357140
70 -0.056761503004105
71 0.015583872992556
72 0.041177630011549
73 0.048973246667466
74 0.000443323009672
75 0.001259955779331
76 -0.000001445362662
77 -0.000045186349956
78 -0.000092219355971
79 -0.052117263740252
80 -0.010722215537260
81 0.000319973597003
82 2.68592861041313
83 0.55365957769240
84 -0.026807945314032
85 0.045284767834546
86 -0.045299634121804
87 0.000014866287259
88 -0.12142762303200
89 0.000119484851885
90 0.000659517269260
91 0.42909275902187
92 0.83045893679113
93 -0.42907226865030
94 -0.83040569364236
95 -0.11074119643503
96 -0.68701495983282
97 0.59150430902248
98 1.54700437915067
99 -0.59152920258624
100 -1.54702162100160
101 0.11074829362985
102 0.68708388840998
 Sym=     72.1
 Ene=       1.9715
 Spin= Alpha
 Occup=    0.000000
1 -0.000013081365547
2 -0.000420084038671
3 0.001463797946897
4 0.000458820575677
5 0.000180770779822
6 -0.000000893792500
7 -0.008058027369238
8 -0.002034795916438
9 0.000081738220347
10 0.000068444304799
11 0.000089000124118
12 -0.000157444428917
13 0.000234464872923
14 -0.001610359396296
15 -0.000341428466245
16 0.000102432540935
17 0.001162882020946
18 -0.012973307404485
19 -0.000380169985625
20 -0.000727543352571
21 -0.050448497426194
22 -0.005435732694794
23 0.000121379476795
24 0.080075839284075
25 0.002323243403632
26 0.004138231635530
27 -0.006461475039162
28 0.004308294932733
29 0.19680535503641
30 0.14054097462463
31 -0.000111911211243
32 -0.001919324209614
33 0.012333246554164
34 0.000050185434686
35 -0.000208073658897
36 0.004617842578123
37 0.004227112789012
38 0.008496966484443
39 0.002546046954370
40 0.000734021030261
41 0.000908790131313
42 -0.001642811161574
43 0.001287653168178
44 0.061401216390239
45 0.031261879255899
46 0.000112863496309
47 0.001619335947620
48 -0.012001149212871
49 0.000075189469232
50 0.000157494979505
51 -0.004615773093550
52 0.006744650478144
53 -0.005844386078249
54 -0.002660940950847
55 0.000876717277019
56 -0.000056824430529
57 -0.000819892846491
58 0.001149380370419
59 0.068780030779581
60 -0.004450638683280
61 -0.000086092244141
62 -0.001084360118808
63 0.011583108499420
64 0.000439397947277
65 0.000700088531913
66 0.050448408651055
67 -0.005707076609615
68 -0.002622018267678
69 -0.079958836535081
70 0.002632674741352
71 -0.001412129045034
72 -0.001220545696318
73 0.003575833082139
74 0.23640748450502
75 -0.051291405374558
76 0.000000782317906
77 0.000042719073107
78 -0.000214414426792
79 -0.000134661743459
80 -0.000002752516421
81 0.000001614489371
82 0.003987689441403
83 0.000945814908292
84 -0.000041151441942
85 0.010833276409241
86 0.005315524920523
87 -0.016148801329764
88 0.016198156263895
89 0.91483408547074
90 0.18847931806638
91 0.000521607619362
92 0.001333212972130
93 -0.000580345901354
94 -0.001291871698185
95 -0.000143534646580
96 -0.001005150733343
97 0.000890106812637
98 0.002405051537194
99 -0.000881644526920
100 -0.002228945310906
101 0.000110818325815
102 0.000921719680887
 Sym=     73.1
 Ene=       2.0659
 Spin= Alpha
 Occup=    0.000000
1 -0.005902451833953
2 0.54208340228463
3 -0.39793282265480
4 0.035803209161577
5 -0.17379445538506
6 0.002605304026281
7 0.13226185824721
8 -0.64085540967685
9 0.009798769364263
10 -0.29950841279272
11 -0.15467579397566
12 0.45418420676837
13 -0.036006341189470
14 0.006281203470977
15 0.011813803740350
16 0.008269809346127
17 0.21135077280598
18 -0.46720346535730
19 0.11366643170644
20 0.070655919495038
21 -0.001945236359247
22 -0.51972262963891
23 0.083247955416118
24 0.002122096356134
25 -0.16046021913593
26 -0.17836103265503
27 0.33882125179096
28 -0.13531670528451
29 0.006138362029147
30 0.010375691716781
31 -0.002089152629425
32 0.28037491166895
33 0.11801749380889
34 0.11927505889742
35 0.16105931411614
36 -0.003380045270508
37 -0.11918626790322
38 0.085322356191399
39 -0.000610228003544
40 -0.26901462795122
41 -0.073300923947569
42 0.34231555189878
43 -0.12534462401720
44 0.006730232705653
45 0.008693381312040
46 -0.002092906653310
47 0.28047416127367
48 0.11767254898560
49 -0.17333693663021
50 0.10079034914833
51 -0.000551008403194
52 0.075805973005023
53 0.12536337329024
54 -0.002441858941867
55 -0.31731395035258
56 -0.025045863047760
57 0.34235981340034
58 0.004170484431793
59 0.004809639871322
60 0.006887705778381
61 0.008273901597691
62 0.21118714343996
63 -0.46691994753467
64 -0.13226089680360
65 0.019909063761851
66 0.000590579460796
67 0.44412700065339
68 0.28191310379935
69 -0.007620413084722
70 -0.24840841932508
71 -0.090413125201739
72 0.33882154452682
73 0.10052368778409
74 0.003102045639561
75 0.007244908490767
76 0.005049058054798
77 0.11547772836544
78 0.38544933086790
79 0.026973020311254
80 -0.13050309497347
81 0.001992724505090
82 0.068036780574907
83 -0.32979575434991
84 0.004958222988652
85 -0.19886310653271
86 -0.083046745754206
87 0.28190985228692
88 -0.028663348857692
89 0.004533626479768
90 0.007286565076595
91 0.12446814843265
92 0.060444245587474
93 0.12435982440830
94 0.060494426630483
95 0.022218357311576
96 -0.19788588248378
97 0.15207531057465
98 -0.020512978496270
99 0.15210511472582
100 -0.020547889533246
101 0.022255067820529
102 -0.19782894197542
 Sym=     74.1
 Ene=       2.0875
 Spin= Alpha
 Occup=    0.000000
1 0.019866301892996
2 -0.032833860378178
3 -0.61957009819854
4 -0.054478905573660
5 0.26400186421718
6 -0.004005586783209
7 0.50454978326308
8 -2.44575486514918
9 0.036493629733530
10 0.24415402818096
11 -0.30684105298997
12 0.062687024809005
13 0.13706835201968
14 -0.003615881966801
15 0.006347683701588
16 0.015823828902654
17 -0.13767802072548
18 -0.99354289029269
19 0.050980336824445
20 -0.009779027610593
21 -0.000173952782250
22 -0.53935990759401
23 0.15529078972537
24 0.001272919929816
25 -0.38323370878811
26 0.28853540459922
27 0.094698304188891
28 0.098997829521242
29 0.002371776208847
30 -0.004460153195837
31 0.015665679703651
32 -0.22291437944378
33 0.32525640652011
34 -0.061698866109379
35 0.073837831216657
36 -0.000905980923421
37 0.080239505672516
38 0.35536554267748
39 -0.006443330728781
40 0.27471470225901
41 -0.29919031377231
42 0.024475611513307
43 -0.26793753163561
44 0.002533006023054
45 0.007951713519171
46 0.015668013037968
47 -0.22288846633163
48 0.32504380779655
49 0.027442162768219
50 0.092210360851742
51 -0.001681923665909
52 -0.21408359115909
53 0.29461638756277
54 -0.003254076984166
55 0.016133536085712
56 -0.040793717209069
57 0.024660181123357
58 0.42486921374476
59 -0.007136890639291
60 -0.001576269559337
61 0.015822639691157
62 -0.13767748358608
63 -0.99351272749421
64 -0.042953010384732
65 -0.029150931561501
66 0.000791012794573
67 0.43372716283269
68 0.35599631966078
69 -0.008600605487305
70 -0.21573916660103
71 0.12114750010347
72 0.094591666497560
73 -0.34983446083181
74 0.007967870174651
75 0.001867754410219
76 -0.018127017348758
77 0.13572051281387
78 1.94155230713734
79 0.057743016797082
80 -0.27983799012321
81 0.004154575958924
82 0.15856990196393
83 -0.76837941155002
84 0.011964146572012
85 -0.031545343458529
86 -0.12479384439706
87 0.15633918785559
88 0.023227498438443
89 0.001104792100600
90 0.004678379972373
91 -0.028658035159362
92 0.052886901881443
93 -0.028677411380404
94 0.052873083331175
95 0.35901833126008
96 -0.23140495891329
97 0.41609356742176
98 0.015099524698127
99 0.41606376853974
100 0.015037080865008
101 0.35905163051150
102 -0.23136714723275
 Sym=     75.1
 Ene=       2.1616
 Spin= Alpha
 Occup=    0.000000
1 -0.000001810791081
2 0.000098365076856
3 0.000062446561657
4 0.27388412814107
5 0.056464429636793
6 -0.002734269695022
7 -0.37157576615226
8 -0.076847292744870
9 0.003409738468157
10 -0.18076021693476
11 0.18056698359636
12 0.000193233338405
13 0.48428028471270
14 -0.006547972594589
15 -0.006615910353220
16 0.005574122316037
17 -0.43168131338768
18 0.73488690729702
19 -0.20006221706186
20 -0.16208639030249
21 0.003928067648275
22 0.71829581209256
23 -0.10037572397618
24 -0.003054833741231
25 0.051468740472975
26 0.11106076005507
27 -0.16252950052804
28 0.32726603209526
29 -0.006863580292896
30 -0.007275780910328
31 -0.007791463509325
32 0.23103816356784
33 -0.86583926693030
34 0.079010050096713
35 0.15305836220785
36 -0.002985851284646
37 -0.023017286628527
38 -0.45243169392499
39 0.007252172550646
40 0.12135977387017
41 -0.14020815027632
42 0.018848376406145
43 -0.003755359545668
44 -0.000817486324380
45 0.002963252850992
46 0.007792763478363
47 -0.23087001526163
48 0.86578047806982
49 0.13303954272377
50 -0.10930088334376
51 0.000912506488513
52 -0.20012162633092
53 0.40639377655291
54 -0.005189197486948
55 -0.078205084699824
56 0.096910611730350
57 -0.018705527030526
58 -0.11238278889539
59 0.002094047329815
60 -0.001488182525247
61 -0.005567657781636
62 0.43173420001796
63 -0.73507483881492
64 -0.24791725595910
65 0.069712272698720
66 0.000506007457051
67 0.62017423004799
68 0.37633829948070
69 -0.010074983630014
70 -0.26697352630374
71 0.10418549620836
72 0.16278803009538
73 0.24991442740067
74 -0.001018125109270
75 -0.000427405035774
76 0.000000849942410
77 0.000053601744437
78 0.000076070322587
79 -0.24021178815210
80 -0.049559973505534
81 0.002401475978717
82 -0.012880878520062
83 -0.002670178504847
84 0.000300901817659
85 0.14039343091350
86 -0.14035207947605
87 -0.000041351437453
88 -0.37614769082283
89 0.004999817071611
90 0.004923138248825
91 -0.35949043600641
92 0.12325330018263
93 0.35949160274451
94 -0.12322603217773
95 0.094397425535289
96 0.18052480785920
97 0.11786529650968
98 -0.096512512251527
99 -0.11783474125933
100 0.096487505312010
101 -0.094368471150751
102 -0.18062039795096
 Sym=     76.1
 Ene=       2.2892
 Spin= Alpha
 Occup=    0.000000
1 -0.000145206664493
2 0.002169905360652
3 -0.009217071639330
4 0.000517673943954
5 0.003360573429377
6 0.11888132661544
7 0.008033769162659
8 -0.006258556684757
9 0.67396386010156
10 0.004839072039418
11 -0.002859705443450
12 -0.001979366595968
13 0.002155395194033
14 -0.000357562399138
15 0.001223548229946
16 0.000049071690055
17 -0.004779883395556
18 0.001881460358683
19 -0.002649911259245
20 -0.000095842388870
21 0.030490596318162
22 0.000269445063200
23 -0.006268441718402
24 -0.31748111704078
25 -0.005815670140481
26 -0.007335450560815
27 0.013151120701297
28 -0.012142025962904
29 -0.47584633455379
30 -0.34046431800839
31 -0.000004093000540
32 0.002192909510939
33 -0.002965078309180
34 0.002789301674745
35 -0.001324847778893
36 -0.032483695643620
37 -0.003842857207772
38 -0.002458784089867
39 0.080472142485403
40 -0.003451478544833
41 0.007255500369061
42 -0.003804021824228
43 -0.000299861299931
44 0.061969023324065
45 0.12502298020664
46 -0.000010203174862
47 0.001832827056140
48 -0.001707139140078
49 -0.002772141315249
50 -0.002671915583554
51 -0.032424824678594
52 0.005607415142694
53 0.000348418819918
54 0.080375931075552
55 -0.005494382250049
56 0.006471780593416
57 -0.000977398343367
58 -0.002716856719583
59 -0.10635038680828
60 0.090339157532507
61 0.000051545320774
62 -0.004459215167300
63 0.000661294283816
64 0.002740028812623
65 0.001131180963518
66 0.030438994781536
67 -0.003436447858484
68 -0.006949756188564
69 -0.31745821463466
70 0.004745286009920
71 -0.000012367977153
72 -0.004732918032767
73 0.008729494495223
74 0.57184821307861
75 -0.12463124211487
76 -0.000216166386599
77 0.001435392840451
78 0.015959086344750
79 0.000581224241476
80 -0.001788332586335
81 0.031410879213303
82 -0.001220806413466
83 -0.009595708611096
84 -0.32229228370513
85 0.001094084867728
86 0.016652881479522
87 -0.017746966347249
88 0.003177657885890
89 -0.13575560795017
90 0.65735445108834
91 -0.001978094305709
92 0.000308715049360
93 -0.001708575247615
94 0.000151069074991
95 -0.000069252932613
96 0.000691299078732
97 -0.001600678564538
98 -0.001480827331770
99 -0.001460185344573
100 -0.001328604848887
101 0.000270920472587
102 0.000570585062613
 Sym=     77.1
 Ene=       2.2915
 Spin= Alpha
 Occup=    0.000000
1 0.018223857626696
2 -0.15512800022593
3 0.61110974706331
4 0.019400787254725
5 -0.093881208871450
6 0.002770484227036
7 -0.28664128755899
8 1.39044358549357
9 -0.013591940280342
10 -0.40098369895789
11 0.21593730674493
12 0.18504639221296
13 -0.15336574128882
14 0.007110731848737
15 0.000481231575307
16 -0.005524091156910
17 0.41954819900497
18 -0.11220440711977
19 0.25665433519165
20 0.016455257616663
21 -0.001676423524769
22 -0.19336263233417
23 0.15007043624282
24 -0.004426066954308
25 0.028207895691394
26 -0.19623151433323
27 0.16802361864184
28 0.22898460047155
29 -0.007712236867333
30 0.001566098146685
31 0.001440603353681
32 -0.19621637769949
33 0.23524571764501
34 -0.28667773644299
35 0.064772155432135
36 0.000496833478409
37 0.38757432808395
38 0.28331466715965
39 -0.006346039595564
40 0.37706309173575
41 -0.33512342189169
42 -0.041939669844064
43 0.24304409910914
44 -0.006272560643213
45 0.005299364918893
46 0.001438364579308
47 -0.19623617296014
48 0.23562316654373
49 0.23769644821929
50 0.17290046986346
51 -0.004702239549988
52 -0.46820236192727
53 0.10703286586761
54 0.002258480154767
55 0.41852193079787
56 -0.37659144043866
57 -0.041930490359205
58 0.13177835725171
59 -0.006758549633706
60 0.006428649378542
61 -0.005519716593478
62 0.41968204506986
63 -0.11269977084659
64 -0.24220457354534
65 -0.086392187428454
66 0.003281545325949
67 0.11841696353869
68 0.21440067160868
69 -0.007642229798475
70 0.13744424843964
71 -0.30522026427847
72 0.16777601583883
73 -0.062932938534619
74 0.007517359733925
75 0.007828702692930
76 0.017740196195096
77 -0.097897676796571
78 -1.26211408866952
79 -0.034281252035650
80 0.16608701969209
81 -0.002160820783575
82 -0.070295110800725
83 0.33980976711996
84 -0.008805708609946
85 -0.22388850921277
86 0.16359911969972
87 0.060289389513047
88 -0.096318242639669
89 0.002270558128838
90 0.006068029034838
91 0.15749913575152
92 -0.024011920381925
93 0.15762147284567
94 -0.023953786882262
95 0.015268897017987
96 -0.065930731939495
97 0.11418157924043
98 0.12439308361972
99 0.11413514149672
100 0.12443045364608
101 0.015138253766844
102 -0.065953019673210
 Sym=     78.1
 Ene=       2.3704
 Spin= Alpha
 Occup=    0.000000
1 -0.012159659216559
2 -0.13361053771252
3 0.85951181999715
4 -0.065029757259208
5 0.31505929679724
6 -0.004864664489462
7 0.65935717081746
8 -3.19619427902380
9 0.047337090959257
10 0.37200271178507
11 -0.33467646741704
12 -0.037326244368027
13 0.17575311062336
14 -0.006270740750728
15 0.004399376559267
16 0.015549352501064
17 0.36750498897203
18 -1.78550968049227
19 0.098429969018305
20 -0.40610036224720
21 0.005822822571138
22 -1.23152906444591
23 0.37823433535486
24 0.002123807240125
25 -0.16225568037994
26 -0.009308065673880
27 0.17156374605382
28 0.19480662914780
29 -0.000421699570027
30 0.002343890568685
31 0.010760319673251
32 0.21672557110705
33 0.65556715006407
34 0.000104455212149
35 0.023283568063520
36 -0.000302462819725
37 -0.13598189550854
38 -0.11425839869356
39 0.002974000651736
40 -0.18850707523466
41 0.001309186503498
42 0.18719788873117
43 0.44803158836028
44 -0.004587873688989
45 0.000336081212641
46 0.010760541751431
47 0.21671140865509
48 0.65544180121754
49 -0.009431482248679
50 0.021296303494111
51 -0.000255615032197
52 0.17006763008543
53 -0.051097672827192
54 -0.000380858500174
55 0.12325181548162
56 -0.31024556490394
57 0.18699374942231
58 -0.38716499293215
59 0.006728925570532
60 0.011585869795957
61 0.015548129774738
62 0.36748262716052
63 -1.78550671768552
64 0.070239904577302
65 -0.41188394759383
66 0.006188620250770
67 0.98129395292036
68 0.83433424497706
69 -0.019657380803984
70 -0.015881657353557
71 -0.15565476612030
72 0.17153642347385
73 -0.19815378171968
74 0.004010369649969
75 0.007395743719152
76 -0.015406873614276
77 0.21548772934785
78 2.03080023854853
79 0.051119543430162
80 -0.24773291210722
81 0.003739203475750
82 0.098451438845887
83 -0.47637998985835
84 0.007728388963509
85 0.30391703466282
86 -0.23561633785808
87 -0.068300696804740
88 0.13419720933289
89 -0.004896141696950
90 0.001504693400680
91 -0.19366471400569
92 -0.011416495625081
93 -0.19377844872500
94 -0.011488708528256
95 0.064358734563234
96 -0.36805933448463
97 -0.28376173415366
98 -0.072327087156166
99 -0.28359722514191
100 -0.072337182934445
101 0.064597749193346
102 -0.36809146508471
 Sym=     79.1
 Ene=       2.3813
 Spin= Alpha
 Occup=    0.000000
1 0.000005180249784
2 -0.000076597019734
3 -0.000208045623983
4 -0.092751275241361
5 -0.019202048764376
6 0.000862412851710
7 -0.74180196017153
8 -0.15224311881553
9 0.007199562217873
10 -0.047373971502274
11 0.047344082110131
12 0.000029889392142
13 0.12652264911302
14 -0.001680192569162
15 -0.001752505385001
16 0.006257096615567
17 0.063188928712432
18 -0.37421463246249
19 -0.17881273034225
20 -0.14195883555706
21 0.003484436269046
22 -0.44931373015480
23 -0.043774954248164
24 0.003544673029228
25 0.56142941868697
26 -0.47627683742250
27 -0.085152581264469
28 0.006595692539980
29 -0.004941199800193
30 0.007476198247201
31 -0.002167151817949
32 0.10292407991461
33 0.25802771814137
34 -0.26910221005979
35 0.059085884219017
36 0.000881062486380
37 0.21482841517294
38 -0.19109586289782
39 0.002074887666078
40 -0.18711787869252
41 0.17533120272188
42 0.011786675970636
43 0.29779131795297
44 -0.003029798936752
45 -0.004880991602562
46 0.002164699811725
47 -0.10292698610620
48 -0.25823533555407
49 -0.22374955474243
50 -0.16060774247858
51 0.004052182753090
52 0.12162732465222
53 0.26046608365206
54 -0.005376904579557
55 -0.057158586663352
56 0.068784581109967
57 -0.011625994446615
58 0.35688616930322
59 -0.004850712706221
60 -0.004014771856963
61 -0.006261789646242
62 -0.063260588921655
63 0.37488089104559
64 -0.22047168451282
65 0.059842455686047
66 0.000456860097214
67 -0.43040972216783
68 -0.13772049394113
69 0.005342411684447
70 -0.40300577692019
71 0.31799637330220
72 0.085009403617990
73 -0.43077220723338
74 0.010440288743788
75 -0.001670528319098
76 0.000002121066574
77 -0.000093817086475
78 -0.000372686197205
79 -0.041736297735159
80 -0.008521887521092
81 0.000413706753124
82 0.55229307685881
83 0.11390012484324
84 -0.005459232965602
85 0.006438160674155
86 -0.006412106214381
87 -0.000026054459774
88 -0.017555059942503
89 0.000290582688171
90 -0.000024309953609
91 0.088796932733485
92 0.17213837843640
93 -0.088701302970206
94 -0.17213284513049
95 -0.51176504522720
96 0.007888303783277
97 -0.29910558183408
98 0.034048392674041
99 0.29928673422927
100 -0.034065658880293
101 0.51173017028221
102 -0.007738560677082
 Sym=     80.1
 Ene=       2.4320
 Spin= Alpha
 Occup=    0.000000
1 0.024327558843085
2 0.56081722835376
3 -0.82504515687776
4 0.018317615993918
5 -0.088860578500697
6 0.001212985904006
7 -0.59222017087076
8 2.87017867953716
9 -0.043294061373945
10 -0.037984855898275
11 -0.23514479942767
12 0.27312965532595
13 0.049141176004682
14 0.002399389718720
15 0.009483383109509
16 -0.019241185811797
17 -0.083437282551354
18 1.24604097793472
19 0.072708436961462
20 -0.014028625991147
21 -0.000157283482601
22 0.84087714971421
23 0.24593210708984
24 -0.009424641189600
25 0.009761627999143
26 0.096190452874497
27 -0.10595208087364
28 -0.084513091075015
29 0.000826796589503
30 -0.002343142195519
31 -0.017327788184773
32 -0.43483420938290
33 0.17989387015554
34 -0.030358056158141
35 -0.27524829000460
36 0.004711739292938
37 0.031587244600278
38 0.20017005863724
39 -0.003057011552331
40 0.096681583965260
41 0.26691094163714
42 -0.36359252560240
43 0.21904936470531
44 -0.006238282401408
45 -0.012918045331708
46 -0.017327651246056
47 -0.43489514478462
48 0.17991996453586
49 0.13678533224469
50 -0.24083278498462
51 0.002997969492179
52 -0.10827454356469
53 0.17140488572229
54 -0.002417933047229
55 0.26129214229246
56 0.10243404587473
57 -0.36372618816719
58 -0.22196360546109
59 -0.000005983799643
60 -0.006963482845771
61 -0.019241795771357
62 -0.083472620159101
63 1.24617808095738
64 -0.061258002113516
65 -0.041628642770663
66 0.000975040756551
67 -0.86971448419569
68 -0.10677807722388
69 0.007572114422700
70 -0.030004526497862
71 0.13590103449511
72 -0.10589650799725
73 0.021685646963174
74 -0.000995389340818
75 -0.004632254570900
76 0.044510334113328
77 0.43960614989335
78 -2.77707543088545
79 0.022494789642736
80 -0.10902779588281
81 0.001675505346245
82 -0.20579795271047
83 0.99733535545475
84 -0.015202458158793
85 -0.38182154695953
86 -0.34723031393733
87 0.72905186089685
88 -0.008405944929113
89 0.008493724114617
90 0.020450334081860
91 0.37161934130206
92 -0.020771655596025
93 0.37162381605790
94 -0.020734880460395
95 0.023542027088724
96 0.20103761065778
97 -0.28311038224405
98 0.17294069724393
99 -0.28305092895437
100 0.17295051370625
101 0.023652770504497
102 0.20104467402132
 Sym=     81.1
 Ene=       2.4715
 Spin= Alpha
 Occup=    0.000000
1 -0.000061180594986
2 -0.000694399746326
3 0.002617476661158
4 0.000258370183754
5 0.000297871635415
6 0.000001678184315
7 -0.000183513947342
8 -0.007201510897176
9 0.000149095375874
10 0.007278018589049
11 0.003699210246990
12 -0.010977228836039
13 0.010941936999751
14 0.61565808148954
15 0.12686413641636
16 0.000082861479294
17 0.000545849084322
18 -0.006631576036646
19 0.000347338638695
20 0.000999421837026
21 0.063024122535071
22 -0.003512918610823
23 0.000871271112455
24 0.065220274535021
25 0.001963089277602
26 0.005466027914297
27 -0.007429117191899
28 0.004834263886225
29 0.19775012523557
30 0.19606696779542
31 -0.000013517667736
32 0.000292355334917
33 0.003255379587786
34 0.000263914495936
35 0.000979327486945
36 0.029622225082462
37 0.001697882077901
38 0.004496450346750
39 0.14972565494727
40 0.006727038927705
41 0.001701744787092
42 -0.008428783714797
43 0.009671155923257
44 0.59686714228424
45 0.076954665917033
46 0.000045239262282
47 0.000695335598686
48 -0.001494984471907
49 -0.000105908791385
50 -0.000049664827828
51 -0.029626912935441
52 0.000250931088539
53 -0.003319180802868
54 -0.14972381614871
55 0.006092707201044
56 0.004594876279559
57 -0.010687583480603
58 0.010432048893125
59 0.57864397936626
60 0.16535735508679
61 0.000040639121737
62 0.000205886834711
63 -0.001803628606099
64 -0.000188354441679
65 -0.001046633677894
66 -0.063036275095683
67 0.001257446980799
68 -0.000486395914685
69 -0.065262267832430
70 0.002827269294144
71 -0.003090223072301
72 0.000262953778156
73 0.003831412094954
74 0.25928932569300
75 -0.10180048727293
76 -0.000086176812713
77 -0.000558772663473
78 0.005806241039384
79 0.000006223149215
80 0.000035819146083
81 -0.000003035772551
82 0.001354556207810
83 -0.001614123505884
84 0.000000675735540
85 -0.001405021931444
86 -0.000821201482828
87 0.002226223414272
88 -0.003310298514779
89 -0.20404754723284
90 -0.042019424414125
91 -0.000583885190585
92 0.000337486237733
93 -0.001099532644592
94 -0.000261068296281
95 0.000075335056688
96 -0.000993546485099
97 0.000831488978223
98 0.000287711807991
99 0.000017881550567
100 -0.000531235503248
101 -0.000218404160073
102 -0.000486881287865
 Sym=     82.1
 Ene=       2.5233
 Spin= Alpha
 Occup=    0.000000
1 -0.002419207981005
2 0.67027482507745
3 0.019147055711489
4 0.006497170239913
5 -0.031676114365731
6 0.000386806504051
7 0.093931973579890
8 -0.45627341710682
9 0.006962871945794
10 -0.18874332026520
11 -0.15573905511771
12 0.34448237538291
13 -0.008095926693156
14 0.003745861100689
15 0.009507709196752
16 0.017093257515567
17 0.21445817994306
18 -1.12239923730433
19 0.034163260325533
20 0.17325380434313
21 -0.003046315634733
22 -0.76282170806128
23 0.077459163912013
24 0.003722034003600
25 -0.053858913739987
26 -0.16984211885487
27 0.22370103259485
28 -0.20313057380019
29 0.005189328547605
30 0.008769462053453
31 -0.018947441483685
32 -0.34233737537428
33 0.82358561636817
34 -0.19659005553287
35 -0.059026407768291
36 0.002280677520985
37 0.13474560328891
38 0.69241094085232
39 -0.011949789747241
40 0.21951447532351
41 0.10460524853637
42 -0.32411972385987
43 -0.049252383676626
44 -0.003605098443151
45 -0.007257280672985
46 -0.018947096842723
47 -0.34223945239806
48 0.82346492207956
49 0.20385376772277
50 0.023585859457308
51 -0.001657329205052
52 -0.39770106982673
53 0.58256767182866
54 -0.006745986737294
55 0.17059841459466
56 0.15344707189979
57 -0.32404548649444
58 0.081974556455136
59 -0.005099631813100
60 -0.009362871090399
61 0.017093987013183
62 0.21451408302511
63 -1.12219868027727
64 -0.10001303716099
65 0.14559435088037
66 -0.001684370369267
67 0.66985908259741
68 0.37301442311891
69 -0.010352509939117
70 -0.19992638870802
71 -0.023911562581748
72 0.22383795128977
73 0.18818723361745
74 -0.000207859853393
75 0.003609396627347
76 -0.024478430509566
77 -0.093503688854732
78 0.80721657204158
79 -0.009192334950656
80 0.044498212344431
81 -0.000643883857599
82 -0.019526465459737
83 0.095060167456092
84 -0.001495063143209
85 0.71282472487154
86 -0.23004722733816
87 -0.48277749753337
88 0.23428321572206
89 -0.013030596228815
90 -0.006335139625911
91 -0.41577025715953
92 -0.026841297435108
93 -0.41571591854327
94 -0.026924625499626
95 -0.035492211048369
96 -0.19555104869557
97 -0.022395555035354
98 0.22590971011610
99 -0.022338440256105
100 0.22586672286173
101 -0.035444154892542
102 -0.19560132160277
 Sym=     83.1
 Ene=       2.5569
 Spin= Alpha
 Occup=    0.000000
1 -0.000000899010998
2 0.000062261878659
3 -0.000114329981706
4 0.14553413135909
5 0.029989816703552
6 -0.001415039619631
7 -0.77557268600045
8 -0.16011196671462
9 0.007652427259972
10 0.007297814833324
11 -0.007317794256440
12 0.000019979423116
13 -0.019554004972711
14 0.000660336021156
15 0.000314725932020
16 0.031916461730468
17 0.56248347578558
18 -0.82022753294059
19 0.24631415206692
20 -0.14518385102814
21 0.000769276152722
22 -0.77244003621436
23 0.087267969086519
24 0.004152459230003
25 -0.15962122884421
26 -0.23655520191457
27 0.39617643075878
28 0.30928618465289
29 0.000115358700050
30 0.008976338723301
31 0.024475847216057
32 0.54975812150699
33 -0.65634587546311
34 -0.047537430248375
35 0.30718141971699
36 -0.004733350929176
37 -0.29628727241164
38 -0.65326440284543
39 0.011889038248700
40 -0.009773608563764
41 -0.37857801141447
42 0.38835161997823
43 0.10739029397615
44 0.001063932069095
45 0.012329217080023
46 -0.024475610516890
47 -0.54979271335481
48 0.65654376889500
49 0.077960986094567
50 -0.30090363688850
51 0.004296676382476
52 -0.53069716702767
53 0.48285519988526
54 -0.004037792697167
55 0.000002857310647
56 0.38832393384056
57 -0.38832679115121
58 -0.081122179346130
59 -0.002462159890358
60 -0.014027150304291
61 -0.031909692905476
62 -0.56241056990122
63 0.81992468083574
64 0.16872868390389
65 0.23075724052132
66 -0.004823125378655
67 -0.67469924319978
68 -0.38550449580227
69 0.010564609859361
70 -0.023029557696616
71 0.41898283997799
72 -0.39595328228138
73 0.18005070380402
74 -0.005306466737862
75 -0.016602671989449
76 -0.000004937813799
77 -0.000022818729560
78 0.000252729188804
79 0.037512124145875
80 0.007729693275653
81 -0.000384745961185
82 0.62061916878454
83 0.12784849103886
84 -0.006231746507101
85 -0.10942327237369
86 0.10941084928890
87 0.000012423084788
88 0.29340024499938
89 -0.004018337751363
90 -0.004132470531408
91 0.27786221572314
92 0.14568353499862
93 -0.27795618555605
94 -0.14566430942646
95 0.095791613885286
96 -0.30430577663544
97 0.13373265009953
98 -0.28725500051410
99 -0.13374245309994
100 0.28727222470513
101 -0.095770564251781
102 0.30423060600757
 Sym=     84.1
 Ene=       2.6063
 Spin= Alpha
 Occup=    0.000000
1 0.000018124097219
2 -0.000246459686468
3 -0.001103418962328
4 0.000208185781827
5 -0.000074468580190
6 -0.019304447627515
7 0.000182018501406
8 0.000812120557102
9 0.061708981720748
10 -0.000296605851976
11 0.004957022397741
12 -0.004660416545765
13 0.000441769072076
14 -0.035843308532795
15 0.17429502077310
16 -0.000007159125704
17 0.000054337455718
18 0.000095693341582
19 -0.000219839689728
20 -0.000836841050674
21 -0.053857434431100
22 -0.001414392703047
23 -0.002345215158358
24 -0.17904302499739
25 -0.002877509402084
26 0.016331080600121
27 -0.013453571198038
28 0.000644413333987
29 -0.25228892768955
30 0.59012563354823
31 -0.000004757020030
32 0.000527699916567
33 0.000592635683776
34 0.000762432721786
35 0.001714932217048
36 0.081657615769679
37 0.001336496221956
38 0.002575337659662
39 0.16058363125763
40 -0.003254676299531
41 0.013291701457856
42 -0.010037025158325
43 -0.001348382705564
44 -0.29379057646185
45 0.49929350632487
46 0.000039729432067
47 0.000009510231200
48 -0.002171519127201
49 0.000536379604283
50 0.001106628132559
51 0.081706275861559
52 0.001860034623058
53 0.001725537720471
54 0.16096158154083
55 0.000363570516562
56 0.016310411641681
57 -0.016673982158243
58 0.004839347331314
59 0.071496369466846
60 0.57500088170409
61 -0.000026036624664
62 -0.000568985085284
63 0.002096789898445
64 -0.000166584671391
65 -0.000797661837554
66 -0.053886039913463
67 -0.002303585690766
68 -0.004196150507663
69 -0.17924187626055
70 -0.000219209536716
71 0.018346449257091
72 -0.018127239720375
73 0.004281772278029
74 -0.001712046607508
75 0.64194360453249
76 -0.000007428639326
77 -0.000101483030102
78 0.000548034105226
79 -0.000049760227449
80 -0.000296394549796
81 -0.019130586137379
82 0.000613625243194
83 -0.000731919433584
84 -0.034516130469307
85 -0.000677737252130
86 0.004452367009382
87 -0.003774629757253
88 0.001149427482676
89 -0.029384927801954
90 0.14212017504392
91 0.000567648415517
92 0.000125381798179
93 -0.000577521448656
94 -0.000086541831134
95 0.000046449314291
96 -0.000154332390940
97 0.000477662449848
98 -0.000195187956938
99 -0.000005908339559
100 -0.000310447234622
101 0.000148606362318
102 0.000403859917135
 Sym=     85.1
 Ene=       2.6226
 Spin= Alpha
 Occup=    0.000000
1 -0.000002281303293
2 -0.000400103141729
3 0.000315248014861
4 0.000064501414624
5 -0.000099046280573
6 -0.000015214282990
7 -0.001711534859569
8 -0.000974862096654
9 0.000050698681526
10 -0.004754134204626
11 -0.002341608681834
12 0.007095742886460
13 -0.007412137474489
14 -0.42037559368974
15 -0.086552742415844
16 0.000072302917826
17 0.000795024133169
18 -0.002870038258918
19 0.000001436897968
20 -0.000911412771562
21 -0.049721735172355
22 -0.003447793713301
23 -0.004625167076296
24 -0.25855057103823
25 -0.006282013283510
26 0.002452094435062
27 0.003829918848448
28 -0.006739803660343
29 -0.47773582880743
30 0.090975091589414
31 0.000037493131952
32 0.000467537352449
33 -0.000037113902048
34 0.000298590555419
35 0.001022497780466
36 0.038668670723632
37 0.002374302158740
38 0.006054263417336
39 0.35762001477986
40 0.003118458783575
41 0.014948943252635
42 -0.018067402036210
43 0.008311885667822
44 0.28885192306449
45 0.56048484728096
46 -0.000025555542155
47 -0.000502596860845
48 -0.000261980577085
49 -0.000121435017316
50 -0.000855641564030
51 -0.038586879902784
52 -0.002482270850305
53 -0.005942282600368
54 -0.35746256289556
55 0.005425392533802
56 -0.010661714835258
57 0.005236322301456
58 0.005295918467396
59 0.48732182657583
60 -0.40001396374862
61 -0.000060786019610
62 -0.001010180535922
63 0.002394847801562
64 0.000652314131732
65 0.001154304697333
66 0.049661750579487
67 0.000355058771286
68 0.003684741753631
69 0.25840751564003
70 -0.004239311021535
71 -0.007155546085367
72 0.011394857106902
73 -0.008041094706238
74 -0.40271845008243
75 -0.27175098368817
76 -0.000007213819144
77 -0.000094268544237
78 0.000466544163671
79 -0.000004235019501
80 -0.000021905633347
81 -0.000006053160544
82 0.000844620790772
83 -0.000303715005766
84 -0.000009212910127
85 0.000774635134154
86 0.000825340090644
87 -0.001599975224798
88 0.001431380169578
89 0.090260232392631
90 0.018630727995267
91 0.000171619721833
92 0.000319027982699
93 0.000031380801119
94 -0.000208023387318
95 0.000588507822891
96 -0.000665224065914
97 0.000844718120639
98 -0.000223184449093
99 -0.000179313687174
100 0.000110017940477
101 -0.000403464980834
102 0.000536777544513
 Sym=     86.1
 Ene=       2.6815
 Spin= Alpha
 Occup=    0.000000
1 0.000003832171815
2 0.000072792760698
3 -0.000033315416874
4 0.37502278815871
5 0.077237189644744
6 -0.003713755323558
7 1.67629383844073
8 0.34548435020605
9 -0.016674291920785
10 0.066106291857272
11 -0.066110642595305
12 0.000004350738033
13 -0.17717051304457
14 0.002168518286260
15 0.002437478664221
16 -0.047517150601817
17 -0.40849475085383
18 1.63347765825100
19 -0.040940301238649
20 0.12937211825452
21 -0.001844964875120
22 0.76620844920260
23 0.84772221349616
24 -0.018866696995617
25 0.22194748252617
26 0.18260111890284
27 -0.40454860142901
28 0.33551013774333
29 -0.010349582046963
30 -0.013235976998433
31 -0.034924593892947
32 -0.046615923827339
33 0.45431540202455
34 0.15421826013589
35 0.028162930383289
36 -0.001482860040707
37 0.079193979209757
38 0.088729866333407
39 -0.001798008556377
40 0.34788190079447
41 -0.050393057094449
42 -0.29748884370003
43 0.015058181601622
44 -0.005212668615279
45 -0.004512166319025
46 0.034919238161309
47 0.046555346850420
48 -0.45419521104538
49 0.15281469129044
50 0.035130653281896
51 -0.001627413367442
52 0.10775521136732
53 -0.050045756197123
54 -0.000238978997439
55 -0.29503305645216
56 -0.002374501450543
57 0.29740755790270
58 -0.15663954839212
59 0.006822082914698
60 0.005590050067320
61 0.047522976289801
62 0.40850482681238
63 -1.63377099379413
64 0.013603138188045
65 -0.13496795758285
66 0.002230118086669
67 1.03938662555251
68 -0.47548806295889
69 0.001206867101781
70 -0.42717241161111
71 0.022377454963285
72 0.40479495664782
73 0.21415458974383
74 0.002611403559217
75 0.004829683771661
76 -0.000005370291210
77 -0.000014610462620
78 0.000193510939738
79 0.072730551068992
80 0.014965922592055
81 -0.000765600064854
82 -0.17622737509750
83 -0.036436170279958
84 0.001720224082734
85 -0.27127171609540
86 0.27114029077915
87 0.000131425316253
88 0.72684847087009
89 -0.009947979889545
90 -0.009948810828744
91 0.42031675502358
92 -0.20731959548929
93 -0.42035378680878
94 0.20732837524856
95 -0.14009606814649
96 0.20539083114556
97 -0.022444571438662
98 0.039893045606903
99 0.022435333803799
100 -0.039825183030895
101 0.14012197286865
102 -0.20545490914978
 Sym=     87.1
 Ene=       2.7964
 Spin= Alpha
 Occup=    0.000000
1 0.020952907412511
2 0.40097403588860
3 -0.95192006626128
4 -0.14906582431198
5 0.72254019410096
6 -0.010721726755130
7 -0.45671344241018
8 2.21390613504143
9 -0.033314665379825
10 -0.33460238925165
11 0.21095293765617
12 0.12364945159548
13 -0.13567286136472
14 0.005165528000445
15 0.001289161862248
16 -0.048642253876100
17 -0.21092261463272
18 2.21173824347657
19 0.081582083168297
20 0.071869093612290
21 -0.001594013847542
22 1.15455696419881
23 0.10697717422346
24 -0.009153060114798
25 0.48616543461310
26 -0.067414265233718
27 -0.41875116937938
28 0.14641652875881
29 -0.008475189361182
30 -0.007462640022908
31 0.015185198283365
32 0.15589700156926
33 -0.88689179820363
34 0.050811109800266
35 0.034162386833733
36 -0.000970644070478
37 0.015391766102383
38 -0.52408707093498
39 0.008145026180589
40 0.067697292228698
41 -0.27850159129260
42 0.21080429906390
43 -0.095647936131710
44 0.002868808321519
45 0.009335649018198
46 0.015191556355088
47 0.15591778889857
48 -0.88714831244996
49 -0.060169994542321
50 0.011279299211450
51 0.000137652109200
52 0.19339762151506
53 -0.48749808621890
54 0.006389849314812
55 -0.046816119615563
56 -0.16411149885627
57 0.21092761847184
58 0.21105851544145
59 -0.001247095029258
60 0.005172602473165
61 -0.048638948653468
62 -0.21090436798893
63 2.21180944710884
64 -0.10336170370463
65 0.033732999358031
66 0.000278173952014
67 -1.10270257680643
68 -0.35853154591277
69 0.013360322264507
70 0.49166862581103
71 -0.072962641675681
72 -0.41870598413535
73 0.13153547785221
74 -0.009990751529956
75 -0.007527606603794
76 0.043565711191494
77 0.058620210428169
78 -1.90934286966224
79 -0.062700130798860
80 0.30392189865506
81 -0.004927505869105
82 -0.24004660184357
83 1.16347068277894
84 -0.018014476508906
85 0.41735877125230
86 -0.81483850114653
87 0.39747972989423
88 0.30668279759712
89 -0.005561466199414
90 0.022832077406316
91 -0.030682964928135
92 -0.098520131062111
93 -0.030779160601229
94 -0.098479565911019
95 -0.27823605506026
96 0.34197034785397
97 0.17414147118099
98 -0.16084170653360
99 0.17415629092990
100 -0.16088725987530
101 -0.27822598107130
102 0.34199672691939
 Sym=     88.1
 Ene=       2.8376
 Spin= Alpha
 Occup=    0.000000
1 -0.000076338868244
2 -0.001086742428604
3 0.003109648340726
4 0.000644654372978
5 -0.000644669465310
6 0.064330387377554
7 0.001188197788155
8 -0.007313835126520
9 -0.015462873500407
10 -0.001173188026994
11 0.025701219587925
12 -0.024528031560931
13 0.003408429777263
14 -0.18989440385549
15 0.92144916580077
16 0.000147792697039
17 0.000542183021737
18 -0.006489694018162
19 0.000023040711205
20 0.000571336825320
21 0.052697843523899
22 -0.002702705346051
23 0.001637580211967
24 0.12305248111980
25 0.002937891059860
26 0.002148292260891
27 -0.005086183320751
28 0.005875513191088
29 0.36323803091518
30 0.074360099406590
31 -0.000035903588324
32 -0.000184438832747
33 0.002462207964740
34 -0.000248051181458
35 -0.000261627403817
36 -0.018546051386261
37 -0.000473751370037
38 0.000284703959255
39 -0.053468676086578
40 0.000107168556915
41 -0.003256369140694
42 0.003149200583779
43 -0.000296862690940
44 0.029029211468716
45 -0.14374307774872
46 -0.000031855545384
47 -0.000172184458574
48 0.002406491113432
49 -0.000044037671096
50 -0.000231372641731
51 -0.018616169210989
52 -0.000660372774119
53 0.000397419861460
54 -0.053617539327346
55 0.000372607112200
56 -0.003661419395690
57 0.003288812283490
58 -0.001005956208060
59 0.029710360696547
60 -0.14442769971037
61 0.000127058557876
62 0.000499023812977
63 -0.006150772197283
64 0.000694454199947
65 0.000716535628599
66 0.052781042205180
67 0.003919032798597
68 0.003311654358991
69 0.12311301354219
70 -0.005289330821876
71 -0.002008712059762
72 0.007298042881637
73 -0.006751627012243
74 -0.36271738661851
75 -0.076284159735553
76 -0.000110221487920
77 -0.000014276411818
78 0.005534112131777
79 -0.000699079500743
80 -0.003017603098256
81 -0.12945833413109
82 -0.000347710248342
83 -0.005327768955171
84 -0.13243203824618
85 -0.002509844316308
86 0.021568073895188
87 -0.019058229578879
88 0.001267595066765
89 -0.14217678936348
90 0.68815378965867
91 -0.000144956175863
92 0.000280993720854
93 0.000196837072894
94 0.000244484489251
95 0.000622077248490
96 -0.001001088578967
97 -0.000525377740537
98 0.000296991267731
99 -0.000416283109827
100 0.000327090721690
101 0.000604207004168
102 -0.000976494342823
 Sym=     89.1
 Ene=       2.8473
 Spin= Alpha
 Occup=    0.000000
1 0.000018811142198
2 0.000200671904159
3 -0.001193028500481
4 -0.000237176651393
5 0.000041113133234
6 -0.000047539313620
7 -0.001735304665328
8 0.000745045033421
9 0.000020304658710
10 0.004886405903787
11 0.002697990076204
12 -0.007584395979991
13 0.008029834671484
14 0.44759891437956
15 0.091357645042752
16 0.000009822615233
17 0.000041430735054
18 -0.000202976349822
19 -0.000276159595866
20 -0.000668327255664
21 -0.042029974330580
22 -0.000241239261423
23 -0.001725941516752
24 -0.060981998790446
25 -0.000695414858257
26 0.016553813760305
27 -0.015858398902048
28 0.002904428481879
29 -0.052033465899723
30 0.59526893870515
31 0.000030603281746
32 -0.000086009670193
33 -0.000544083965038
34 0.000247258386224
35 0.000475550022196
36 0.037763339412220
37 0.000544373698167
38 0.001208828231431
39 0.072932280603827
40 -0.005968874626708
41 0.009662957549751
42 -0.003694082923043
43 -0.005701914558126
44 -0.49562134608650
45 0.34942121805266
46 -0.000020688342550
47 0.000137896976790
48 -0.000575728522371
49 -0.000448243157601
50 -0.000643983487155
51 -0.037721448469825
52 -0.000140677325854
53 -0.001758627771692
54 -0.072827688267450
55 -0.003296184679461
56 -0.014447221960684
57 0.017743406640145
58 -0.008334330548309
59 -0.31684663439759
60 -0.51652983357767
61 -0.000051993188768
62 -0.000356930351481
63 0.002726494457909
64 0.000187532210634
65 0.000805720732533
66 0.041922340268578
67 -0.001150790334226
68 0.000947818114138
69 0.060776108443878
70 0.002461419126214
71 -0.015867607084779
72 0.013406187958565
73 -0.000857220758687
74 0.18863673891246
75 -0.56712566275229
76 -0.000001250078164
77 -0.000070706964498
78 -0.000360825565544
79 -0.000023308449814
80 0.000084651900178
81 0.000114599145504
82 0.000278296907806
83 0.000270564471196
84 0.000107828222254
85 -0.000905488414536
86 -0.000878500648758
87 0.001783989063294
88 -0.002207758930791
89 -0.10455086633940
90 -0.022165139329027
91 -0.000259864625490
92 0.000169061831824
93 0.000108063508106
94 -0.000186296275502
95 0.000104937421215
96 0.000052862684095
97 0.000180559017623
98 -0.000006673061504
99 -0.000080250607731
100 -0.000174423750344
101 -0.000060053802444
102 0.000358025778838
 Sym=     90.1
 Ene=       3.0000
 Spin= Alpha
 Occup=    0.000000
1 -0.001073270112678
2 -0.001725939248298
3 0.039264515136986
4 -0.081754521087190
5 -0.015999035385636
6 0.000747390610138
7 -1.99881162343425
8 -0.42361008904796
9 0.020249445492193
10 0.020092917373490
11 -0.012582765115375
12 -0.007510152258115
13 -0.043353674598072
14 0.000713165817385
15 0.000304452780613
16 0.062832663232983
17 0.42971708636312
18 -4.25094721234355
19 -0.023563090364039
20 0.18761509941827
21 -0.002783980989807
22 -2.06535889492538
23 0.017299418083781
24 0.013713494578198
25 -0.21154156368350
26 -0.23493737340321
27 0.44647893708670
28 0.18591480666059
29 0.002250582599706
30 0.011402590435236
31 -0.11521972964519
32 -0.35808114747385
33 5.46248069143429
34 0.18397635420453
35 0.20091822798015
36 -0.004277664791803
37 1.74108611036304
38 2.58546802610940
39 -0.052911947201896
40 0.56043836525120
41 0.19459335605881
42 -0.75503172131001
43 0.29393025756076
44 -0.014676144447362
45 -0.019335896935813
46 0.11502939456449
47 0.35762757587556
48 -5.44522116508803
49 0.25044618710446
50 -0.10848726333797
51 0.000111586841418
52 2.61761057409577
53 -1.67666138670028
54 0.010208855131706
55 -0.68793133227342
56 -0.065826494580434
57 0.75375782685385
58 0.051197227331624
59 0.009761852042341
60 0.014888095934511
61 -0.061744405980437
62 -0.42627752624261
63 4.20390425704795
64 0.056027522849344
65 -0.18296498715003
66 0.002510035434665
67 -1.86465602446881
68 -0.82467127512823
69 0.025486755799301
70 0.094423399377210
71 0.34474198111503
72 -0.43916538049224
73 0.12441552602761
74 -0.005956558791208
75 -0.015517700129613
76 0.000387420860465
77 0.000328276482535
78 -0.007956545564068
79 -0.021425681004290
80 -0.001873117535333
81 0.000222373588395
82 0.83072517800098
83 0.17498953914135
84 -0.008487484451799
85 0.096544516291240
86 -0.10007184081667
87 0.003527324525431
88 -0.25713690362569
89 0.003605042536532
90 0.003635871021470
91 -0.012594658345716
92 0.31247114091941
93 0.014509526627843
94 -0.31162847268278
95 0.13100444612018
96 -0.43829198036573
97 -0.16842255052049
98 0.76554145451176
99 0.16954307993461
100 -0.76396523803072
101 -0.13246648318655
102 0.43319417059433
 Sym=     91.1
 Ene=       3.0003
 Spin= Alpha
 Occup=    0.000000
1 -0.13611541306841
2 -0.21894049969662
3 5.01106910709646
4 -0.021082161023704
5 0.10556675311443
6 -0.001672860303624
7 0.30458661109223
8 -1.39653870707480
9 0.020595295067094
10 0.49196233058609
11 0.45908939854141
12 -0.95105172912750
13 0.008367454942573
14 -0.011048871480271
15 -0.026924610932408
16 0.068752946797093
17 0.21476308947706
18 -2.96398418112583
19 -0.16611107078102
20 -0.16335277551071
21 0.003744943592350
22 -1.66174748707101
23 -0.16611717826400
24 0.013785821302806
25 0.034334892395636
26 -0.49012251676498
27 0.45578762436934
28 -0.30234588683805
29 0.008072721501122
30 0.019618172043112
31 -0.011491484262095
32 -0.026431446180478
33 1.05387309747435
34 -0.19801252973560
35 0.14111281316745
36 -0.000931472298378
37 0.028401885567734
38 0.63811149199072
39 -0.010353545972810
40 0.12438554775421
41 -0.042295229722854
42 -0.082090318031359
43 -0.12696629909215
44 0.000339193859307
45 0.000341743106064
46 -0.013299551099648
47 -0.032051043149648
48 1.13942756155213
49 0.12205100257842
50 0.20959740282627
51 -0.004175544391032
52 -0.31996456922853
53 0.60108058399607
54 -0.007476606128071
55 0.029267221546217
56 0.064572759571020
57 -0.093839981117237
58 0.15630468823196
59 -0.003558033573994
60 -0.003923386109122
61 0.069725511080940
62 0.22151765149108
63 -3.03038692816933
64 0.21634695390786
65 -0.081534162782453
66 -0.000102058941983
67 1.62150235571348
68 0.51750773677998
69 -0.019027041205284
70 -0.23975390554230
71 -0.22315321203708
72 0.46290711757938
73 0.42604256078640
74 -0.001498217320986
75 0.009967587479297
76 0.049422666753536
77 0.043148698669166
78 -1.01957385577768
79 -0.063670820555135
80 0.30943193199252
81 -0.004676686172575
82 -0.10193890724863
83 0.46098256396894
84 -0.006888900319724
85 0.024447294889293
86 -0.48273705468130
87 0.45828975979200
88 0.12876047644421
89 0.001219255078083
90 0.017087117220858
91 0.12252329868529
92 0.048744255918356
93 0.12224696605207
94 0.053700383367788
95 -0.094714966204897
96 -0.31713476539920
97 0.073213522508124
98 0.094363303041792
99 0.070562773609451
100 0.10641363524002
101 -0.092633376565784
102 -0.32399173122937
 Sym=     92.1
 Ene=       3.0786
 Spin= Alpha
 Occup=    0.000000
1 0.031109021403775
2 -0.12349928758425
3 0.085858543015365
4 -0.031159054598756
5 0.15098637283733
6 -0.002254179389214
7 -0.11612983333018
8 0.56338652779051
9 -0.008582819972927
10 -0.086666358372723
11 -0.063627537324174
12 0.15029389569690
13 -0.005754101528567
14 0.001895355346227
15 0.003992228861537
16 0.037680830656143
17 -0.15258468313380
18 -1.11241723113878
19 -0.18229271287457
20 0.42152732523536
21 -0.005492866983599
22 -0.29540409883143
23 0.87815097133419
24 -0.012014641428850
25 0.065782681115807
26 -0.36513176109117
27 0.29934907997537
28 0.76129847018769
29 -0.010342797469797
30 0.007118371951046
31 -0.055318228868071
32 0.20110426022781
33 1.38631129279416
34 -0.22711716554521
35 0.42653656360086
36 -0.005254864662331
37 -0.39167124617886
38 0.69472729872073
39 -0.008473057699238
40 -0.13213151008673
41 0.52148802829183
42 -0.38935651820510
43 -0.43927961740474
44 0.004976197450149
45 -0.013854439314582
46 -0.055319221164761
47 0.20105801706674
48 1.38651141139689
49 0.039817372576915
50 0.48158522524619
51 -0.008016004463661
52 0.084725471971300
53 0.79318863575252
54 -0.013358066743926
55 -0.30641888556170
56 0.69564321157081
57 -0.38922432600910
58 0.027320732832623
59 -0.001096007201100
60 -0.020396345789051
61 0.037690794820483
62 -0.15259064513798
63 -1.11279712770358
64 0.000609127031198
65 0.45927059024522
66 -0.007391431697927
67 -0.076168828198799
68 0.92344210061040
69 -0.014306957026914
70 0.47758891524559
71 -0.77667432887113
72 0.29908541362554
73 -0.34197050310358
74 0.004131318865085
75 0.022208827417308
76 0.012959537499834
77 0.12057312790485
78 -0.66137357036825
79 0.004447417839941
80 -0.021526147926137
81 0.000355992365417
82 -0.089316870865330
83 0.43247638050136
84 -0.006574857577391
85 -0.017459568603595
86 -0.063167426004609
87 0.080626994608204
88 0.011338603223225
89 0.000579075715749
90 0.002626933956294
91 0.052684476771191
92 -0.099910652238220
93 0.052750695033871
94 -0.099872649509482
95 0.052036678842021
96 -0.067538224116228
97 -0.097785608339668
98 0.14973345553713
99 -0.097777456055088
100 0.14978401569280
101 0.051990245619603
102 -0.067536524270143
 Sym=     93.1
 Ene=       3.1643
 Spin= Alpha
 Occup=    0.000000
1 -0.000017808756863
2 -0.000006628382136
3 0.000635322198818
4 0.012738221102400
5 0.002624476665918
6 -0.000096143252367
7 1.34538436510861
8 0.27717058843231
9 -0.013426457508447
10 0.20253405764171
11 -0.20227380227768
12 -0.000260255364037
13 -0.54255067867365
14 0.007334699801639
15 0.007403428747259
16 -0.074054894323897
17 0.10761224643688
18 3.08587434241780
19 0.30933126004408
20 -0.25824001228751
21 0.001995863302362
22 1.21206347446200
23 -0.47606711592658
24 -0.000625986741293
25 0.10541120059587
26 0.33661002272119
27 -0.44202122331706
28 -0.24309106108549
29 -0.000433366330964
30 -0.012665596186673
31 0.026134292133626
32 0.10085787600094
33 -2.17270168541586
34 0.34652643264708
35 -0.24446907483371
36 0.001585295956879
37 0.38641065136009
38 -1.65423617539766
39 0.023987411802918
40 0.40132409625864
41 -0.59587812976324
42 0.19455403350459
43 0.57675892914440
44 -0.010740118094834
45 0.010663902837662
46 -0.026128098423246
47 -0.10092039807424
48 2.17261281311461
49 0.22149520449112
50 0.36149298060565
51 -0.007254166089326
52 -0.29993950182538
53 1.67205613166763
54 -0.024983611137789
55 -0.60819983282708
56 0.80254775817449
57 -0.19434792534741
58 -0.022313641212480
59 0.003457527518887
60 -0.018405060412523
61 0.074062346560404
62 -0.10753776645747
63 -3.08632101668826
64 0.18193370992452
65 0.35938683030280
66 -0.006938907255682
67 0.92506186459435
68 0.91649671716353
69 -0.020908818963782
70 0.011215447682541
71 -0.45317231858527
72 0.44195687090273
73 -0.069647948756664
74 0.004440436082270
75 0.017085896028329
76 0.000004287447211
77 -0.000013489790312
78 -0.000056722650018
79 0.065494426190231
80 0.013549227714507
81 -0.000666064654310
82 -0.84811596291666
83 -0.17478313139096
84 0.008578465173638
85 0.13978060936112
86 -0.13971248445800
87 -0.000068124903118
88 -0.37446136013367
89 0.005072140719419
90 0.005166082571264
91 -0.27836514862589
92 -0.22101688964239
93 0.27835686944880
94 0.22101427869353
95 -0.080646203604549
96 0.27516980366003
97 -0.020739796762347
98 -0.31748487741382
99 0.020748665424287
100 0.31749925673065
101 0.080627220595175
102 -0.27520661738176
 Sym=     94.1
 Ene=       3.3680
 Spin= Alpha
 Occup=    0.000000
1 -0.000006347113030
2 0.000005818104201
3 0.000331550374977
4 0.13125528830889
5 0.027077832346575
6 -0.001303503937327
7 1.26690127602638
8 0.26113142546354
9 -0.012665141682486
10 -0.001480728860204
11 0.001518014828586
12 -0.000037285968381
13 0.003865514190952
14 -0.000038587242293
15 -0.000001540045398
16 -0.021120659061339
17 -0.072540005795778
18 1.57931362612118
19 0.009861062758414
20 -0.17271923557954
21 0.002686920390149
22 0.72763851295404
23 0.28808238879130
24 -0.009573968789129
25 -0.46600302328258
26 0.54246830281278
27 -0.076465279530200
28 0.17221891124876
29 0.000235835033929
30 -0.012537200183206
31 0.026264227047900
32 0.028992638604588
33 -1.40831612434058
34 -0.028639024035830
35 -0.057081431194425
36 0.001073111978246
37 -0.55597333986630
38 -0.81108885517686
39 0.016768439019459
40 -0.58331577460631
41 0.49492667212690
42 0.088389102479413
43 0.59683222946851
44 -0.004580217205961
45 -0.011711626453067
46 -0.026265259163139
47 -0.029009374300278
48 1.40836720171852
49 -0.048913383190399
50 0.041071528679510
51 -0.000342773754348
52 -0.83164875710300
53 0.52505169079998
54 -0.003152630133998
55 0.038723318116456
56 0.049281152942213
57 -0.088004471058669
58 0.86228571761934
59 -0.014809531043294
60 -0.008097927911523
61 0.021127279989332
62 0.072595546917732
63 -1.57965371127737
64 -0.059292847396556
65 0.16248834172325
66 -0.002229859986856
67 0.78242862743188
68 0.023183178518236
69 -0.005489486430593
70 0.19954301375931
71 -0.27623443800550
72 0.076691424246196
73 0.54140201011599
74 -0.009683915917846
75 0.003044910661246
76 0.000002906582881
77 -0.000020615921208
78 -0.000053639178198
79 0.007895624489271
80 0.001666296022781
81 -0.000099590197255
82 -0.56873661792337
83 -0.11720943081033
84 0.005739771557129
85 -0.058898330984232
86 0.058835764422608
87 0.000062566561624
88 0.15786849929154
89 -0.002206544610061
90 -0.002145229624805
91 -0.007589805126967
92 -0.21471261744697
93 0.007587704271245
94 0.21470976999254
95 0.24639321183393
96 0.029265859561623
97 -0.41705752165248
98 -0.089907490206546
99 0.41702694320911
100 0.089926070344499
101 -0.24632102853256
102 -0.029298373502282
 Sym=     95.1
 Ene=       3.4369
 Spin= Alpha
 Occup=    0.000000
1 0.047430221245444
2 -0.069251758516629
3 -1.72590375522696
4 0.078324436414155
5 -0.37901146620950
6 0.005770481510391
7 0.11450872086460
8 -0.55054495369756
9 0.008388447984818
10 0.68858194775922
11 -1.02219435760405
12 0.33361240984484
13 0.42514536371615
14 -0.009671592904186
15 0.022928513834012
16 -0.012656741428821
17 -0.10474177891594
18 0.49039522092188
19 -0.002953269428216
20 -0.021554739637617
21 0.000368681694681
22 0.21733555240378
23 0.031087734445542
24 -0.002014716450445
25 0.57518616629653
26 -0.47104410544431
27 -0.10414206085223
28 -0.092357616766164
29 -0.003706527782263
30 0.007508665204760
31 0.007662532950341
32 0.051443789938281
33 -0.25658953324108
34 -0.10045799286909
35 0.016079990324281
36 0.000408655350710
37 0.010839155348979
38 -0.16523711109930
39 0.002565879367596
40 0.18650022669817
41 -0.22953709988456
42 0.043036873186385
43 -0.14477053675161
44 0.001139247006551
45 0.006066725398353
46 0.007648849705655
47 0.051281390714490
48 -0.25564483357025
49 0.085779979692770
50 0.054313628165137
51 -0.001431832807561
52 0.054465872887304
53 -0.15605000962181
54 0.002147456084916
55 0.030511850863080
56 -0.073631852026424
57 0.043120001163344
58 0.27416790950618
59 -0.004332880802724
60 0.000316733797362
61 -0.012627436849764
62 -0.10465516642334
63 0.48910591735834
64 0.011414882957091
65 -0.018874991756147
66 0.000250320611847
67 -0.21091648973863
68 -0.057903616195800
69 0.002279503583679
70 0.35284521864615
71 -0.24897165429333
72 -0.10387356435282
73 0.50276569580225
74 -0.011645411593540
75 -0.000612429514851
76 -0.038072314812543
77 0.34415603919591
78 1.13162787164171
79 0.12518191546053
80 -0.60658141239206
81 0.009223699904569
82 0.12307438326346
83 -0.59817423218970
84 0.009110091777802
85 -0.33828969739350
86 0.59273488795540
87 -0.25444519056190
88 -0.23188996123950
89 0.004492195468604
90 -0.014746418981167
91 0.038816532902426
92 -0.002995146235948
93 0.039054271855792
94 -0.002829276065861
95 -0.30190990493305
96 0.15587310453128
97 0.12130798915348
98 -0.080632810289995
99 0.12139370005740
100 -0.080480447629163
101 -0.30195615292359
102 0.15576540725051
 Sym=     96.1
 Ene=       3.4661
 Spin= Alpha
 Occup=    0.000000
1 0.000022970308237
2 -0.000053879856734
3 -0.000928592445656
4 -0.26561765990204
5 -0.054883546135787
6 0.002613092770857
7 -1.90383850431032
8 -0.39266085147245
9 0.019068201781234
10 -0.37503359931054
11 0.37460268532289
12 0.000430913987649
13 1.00567667901203
14 -0.013548585598373
15 -0.013705825383859
16 0.030851753343723
17 0.11055065109771
18 -1.20430654811429
19 -0.068443035505024
20 -0.41084049808668
21 0.007067007926307
22 -0.72478030354362
23 -1.04762230054211
24 0.021653487146108
25 -0.15773124025608
26 0.047880685365136
27 0.10985055489095
28 -0.69932489254754
29 0.013310488262945
30 0.005858894554660
31 -0.012233854013794
32 -0.21676325507553
33 0.88521657034906
34 0.25823803874377
35 -0.19809008866621
36 0.001467513999976
37 1.08475756499509
38 0.25808575302472
39 -0.011340945857325
40 0.32540499823286
41 -0.30800993834434
42 -0.017395059888525
43 0.34744643022428
44 -0.008050086322786
45 0.003065446944509
46 0.012238595227422
47 0.21679625489379
48 -0.88541475663351
49 0.15882432821877
50 0.28409272268111
51 -0.005604425470151
52 1.09844365772427
53 0.19187955703537
54 -0.010114981844290
55 -0.44494463041381
56 0.42743433363250
57 0.017510296781312
58 -0.026898929817446
59 0.003864549892334
60 -0.007417274691201
61 -0.030863849009464
62 -0.11057729158931
63 1.20490234235796
64 -0.22551400327189
65 0.35024835983702
66 -0.004185573473894
67 -1.08055432232613
68 0.67548286472232
69 -0.003862120822385
70 0.56615095964739
71 -0.45590585144794
72 -0.11024510819945
73 -0.39379515999730
74 0.001245874279372
75 0.009050576372262
76 -0.000015153136885
77 0.000135921909105
78 0.000440622897002
79 -0.071731048559606
80 -0.015045472098269
81 0.000724912976662
82 0.68602863698157
83 0.14115756846686
84 -0.006951233683581
85 -0.18183954755481
86 0.18180342526424
87 0.000036122290571
88 0.48673870717643
89 -0.006649716638681
90 -0.006698814053676
91 0.25013721841000
92 0.18171422226923
93 -0.25008129844363
94 -0.18170979951326
95 -0.004569773044962
96 -0.13242736962517
97 0.024629700192333
98 0.16435120872605
99 -0.024551750444286
100 -0.16441177360380
101 0.004319461133575
102 0.13257391180786
 [FREQ]
      0.00
      0.00
      0.00
      0.00
      0.00
      0.00
    222.16
    369.70
    513.78
    642.30
    707.02
    718.06
    792.46
    800.00
    857.02
    909.04
    928.69
    932.76
    958.50
   1040.58
   1049.88
   1191.49
   1198.45
   1371.51
   1464.02
   1486.62
   1567.22
   1640.24
   1692.37
   1782.96
   3342.81
   3401.04
   3409.00
   3423.21
   3426.22
   3432.46
 [FR-COORD]
C         -5.4891038088        6.9682245161       -0.0610941111
C         -7.3254132947        4.8723249778       -0.0149369992
C         -6.0289874880        2.6648829138        0.0115571584
C         -3.2900836848        3.2295551026       -0.0152145051
C         -2.9731640099        5.7696468830       -0.0581920832
C         -6.0041629048        9.4645226685       -0.0989848733
H         -7.9148059264       10.1548217839       -0.0974829702
H         -4.5225859506       10.8540909418       -0.1319255901
H         -9.3377905075        5.1122012433       -0.0056626925
H         -6.8209695780        0.7990439045        0.0477912489
H         -1.8242531805        1.8291491695       -0.0020689212
H         -1.2198777811        6.7857898265       -0.0863155388
 [FR-NORM-COORD]
 Vibration                     1
         -0.00117829          0.06664260          0.07118303
         -0.02312731          0.08587405          0.07122638
         -0.04606888          0.07270881          0.09691250
         -0.04004164          0.04431804          0.11471299
         -0.01354376          0.04075478          0.09951199
          0.02482825          0.07168218          0.04968399
          0.03192473          0.09136763          0.02970442
          0.03939888          0.05619579          0.05175155
         -0.02073078          0.10666133          0.05358091
         -0.06557007          0.08111702          0.10364017
         -0.05456675          0.02931524          0.13611484
         -0.00285674          0.02250405          0.10634066
 Vibration                     2
         -0.01592503          0.03072212          0.05167266
          0.01049407          0.00465384         -0.08098004
          0.03891342          0.02070925         -0.13390432
          0.03218080          0.05791825         -0.03787453
         -0.00018563          0.06380907          0.07161713
         -0.04785019          0.02543129          0.13707180
         -0.05700027          0.00015724          0.11318313
         -0.06530305          0.04629285          0.23211531
          0.00707931         -0.02227176         -0.12550773
          0.06256305          0.00881721         -0.22935490
          0.05030849          0.07673991         -0.05416518
         -0.01283990          0.08806482          0.15911530
 Vibration                     3
          0.02876395         -0.00572829          0.02740929
          0.08257655         -0.05172188          0.07980976
          0.13889983         -0.01860006          0.08341581
          0.12417286          0.05046386          0.03346392
          0.05916251          0.05801615          0.00043347
         -0.03505617         -0.01918864          0.00814587
         -0.05251300         -0.06755633          0.03105334
         -0.07077093          0.01796740         -0.03081263
          0.07665013         -0.10258026          0.10930147
          0.18672804         -0.03825686          0.11660746
          0.15984599          0.08772862          0.02547837
          0.03298111          0.10210587         -0.03875168
 Vibration                     4
          0.08236003         -0.03261410          0.06886040
          0.04160223          0.00291352          0.06059263
         -0.00171947         -0.02332577         -0.00577417
          0.00900552         -0.07714004         -0.04360184
          0.05863263         -0.08258596          0.00048326
          0.13120909         -0.02165357          0.12693750
          0.14493109          0.01622325          0.17455755
          0.15818951         -0.05040228          0.12770491
          0.04652680          0.04265649          0.10120803
         -0.03809009         -0.00832279         -0.02817646
         -0.01854323         -0.10647883         -0.09718838
          0.07829045         -0.11681958         -0.01091159
 Vibration                     5
          0.08837757          0.03644992         -0.05981768
          0.06491265          0.05603875         -0.10385514
          0.04092613          0.04266952         -0.04403247
          0.04771930          0.01378013          0.04161070
          0.07573111          0.01012656          0.03223570
          0.11576356          0.04154816         -0.09620331
          0.12294273          0.06156740         -0.16439631
          0.13139754          0.02577694         -0.05832377
          0.06711964          0.07718388         -0.17188275
          0.02019654          0.05124522         -0.05552968
          0.03262260         -0.00146706          0.10071375
          0.08729636         -0.00845236          0.08195784
 Vibration                     6
         -0.01134073         -0.07168215          0.02345801
         -0.00561607         -0.07842402         -0.05492746
          0.00140982         -0.07354174          0.00806059
          0.00051339         -0.06339879          0.13028775
         -0.00700850         -0.06230786          0.13929729
         -0.01892873         -0.07367860         -0.00492555
         -0.02156677         -0.08078989         -0.09243949
         -0.02261877         -0.06823018          0.05894296
         -0.00692711         -0.08589801         -0.14609061
          0.00672490         -0.07641558         -0.02375101
          0.00513563         -0.05791340          0.19923410
         -0.00952510         -0.05583772          0.21618199
 Vibration                     7
         -0.00081253         -0.00197431         -0.12109683
         -0.00070231         -0.00171692         -0.10547599
          0.00053366          0.00122780          0.07895072
          0.00052728          0.00126074          0.07893667
         -0.00070480         -0.00170684         -0.10546319
          0.00083383          0.00210668          0.12556930
          0.00154013          0.00383752          0.22980030
          0.00154477          0.00381950          0.22984856
         -0.00088896         -0.00218675         -0.13388209
          0.00130734          0.00315982          0.19556851
          0.00129612          0.00315898          0.19551089
         -0.00090099         -0.00215494         -0.13389452
 Vibration                     8
         -0.09867361         -0.02034180          0.00099885
         -0.05490481         -0.07639682          0.00162170
          0.03559648         -0.03446296          0.00035594
          0.01905014          0.04573010         -0.00092057
         -0.08065706          0.04844683         -0.00024797
          0.13475501          0.02778300         -0.00135198
          0.23382304          0.29871837         -0.00652331
          0.33299467         -0.18189451          0.00083096
         -0.06562329         -0.16777634          0.00321432
          0.09791174         -0.06151834          0.00040425
          0.06557339          0.09522465         -0.00211297
         -0.12667337          0.12814610         -0.00128498
 Vibration                     9
          0.00002009          0.00000983         -0.00000663
         -0.00064231         -0.00156792         -0.09889120
          0.00077985          0.00193162          0.12141230
         -0.00080035         -0.00196373         -0.12143428
          0.00066628          0.00158554          0.09891565
         -0.00001826          0.00000070         -0.00000768
         -0.00185401         -0.00450407         -0.26762022
          0.00171307          0.00449450          0.26760151
          0.00021836          0.00055792          0.03220130
          0.00241802          0.00594865          0.36456349
         -0.00237105         -0.00588771         -0.36452729
         -0.00018784         -0.00056170         -0.03207680
 Vibration                    10
          0.00119526          0.00284013          0.17951408
         -0.00059661         -0.00124647         -0.08052840
          0.00035958          0.00095582          0.05388308
          0.00035247          0.00092242          0.05381633
         -0.00050483         -0.00125202         -0.08051955
         -0.00005565         -0.00037765         -0.01283165
         -0.00062914         -0.00178607         -0.09877575
         -0.00061623         -0.00181964         -0.09879145
         -0.00251190         -0.00591943         -0.37508728
         -0.00139443         -0.00333629         -0.20623036
         -0.00134869         -0.00329624         -0.20624663
         -0.00250211         -0.00594919         -0.37487523
 Vibration                    11
         -0.02315570          0.11230532         -0.00146959
          0.05812671         -0.04682326          0.00030322
          0.03076784         -0.08322014          0.00104932
          0.00466241         -0.08857896          0.00155864
         -0.03485837         -0.06597538          0.00126776
         -0.03619383          0.17544643         -0.00266075
         -0.03399538          0.19058160         -0.00317876
         -0.04421600          0.18849138         -0.00278301
          0.04384982         -0.15337248          0.00251143
         -0.02525896         -0.06011613          0.00121355
          0.04699003         -0.04519299          0.00005329
          0.02044174         -0.15823970          0.00160026
 Vibration                    12
          0.00004767         -0.00011275          0.00006437
         -0.00009788         -0.00018582         -0.01293457
         -0.00076936         -0.00167022         -0.10581907
          0.00064402          0.00183442          0.10583038
          0.00012620          0.00031811          0.01286127
          0.00005150         -0.00019346         -0.00000294
         -0.00166728         -0.00441803         -0.25395481
          0.00175306          0.00400270          0.25388048
          0.00344836          0.00864093          0.52635385
          0.00095130          0.00251818          0.14820296
         -0.00101466         -0.00228330         -0.14815615
         -0.00349661         -0.00834372         -0.52631961
 Vibration                    13
          0.00088195          0.00210475          0.12889780
         -0.00054792         -0.00146043         -0.08956792
         -0.00022193         -0.00050626         -0.02682948
         -0.00022126         -0.00038001         -0.02683550
         -0.00059219         -0.00139776         -0.08933585
         -0.00004633         -0.00019804         -0.00966025
         -0.00050066         -0.00131393         -0.07752040
         -0.00050988         -0.00135907         -0.07948486
          0.00237051          0.00575726          0.35573053
          0.00266094          0.00660013          0.40320130
          0.00258084          0.00658076          0.40265234
          0.00237058          0.00578773          0.35539548
 Vibration                    14
          0.00003346         -0.00002858         -0.00019679
         -0.00051149         -0.00128133         -0.07915347
         -0.00009441         -0.00020021         -0.01023410
          0.00004387          0.00021289          0.01032434
          0.00052054          0.00132256          0.07942433
          0.00000835         -0.00003062          0.00001443
          0.00399133          0.00972111          0.59171660
         -0.00396324         -0.00980989         -0.59147286
          0.00118978          0.00293347          0.18005050
          0.00130383          0.00329164          0.20068232
         -0.00130600         -0.00319061         -0.20195971
         -0.00121968         -0.00288221         -0.18116178
 Vibration                    15
         -0.09081819         -0.01871683          0.00092545
         -0.05202967          0.07446168         -0.00095218
          0.07288614          0.13979080         -0.00273506
          0.12225672         -0.09957734          0.00081489
         -0.01835106         -0.08897744          0.00155241
         -0.03017895         -0.00620812          0.00029485
          0.00341408          0.08823485         -0.00144130
          0.03805896         -0.07966857          0.00099653
         -0.06646749         -0.05623248          0.00202619
         -0.00274062          0.17293462         -0.00274827
          0.06591722         -0.15992829          0.00223798
         -0.08336199          0.02538683          0.00012465
 Vibration                    16
          0.00031274          0.00079893          0.04893962
          0.00009969          0.00022782          0.01323400
         -0.00011800         -0.00028666         -0.01766390
         -0.00010377         -0.00029299         -0.01763527
          0.00008904          0.00021080          0.01321727
         -0.00094117         -0.00228397         -0.13795722
          0.00392676          0.00965093          0.58040296
          0.00392501          0.00955283          0.58041269
         -0.00074435         -0.00183515         -0.11612114
          0.00080295          0.00204504          0.12294878
          0.00080184          0.00197051          0.12276811
         -0.00077467         -0.00187119         -0.11602531
 Vibration                    17
          0.00001298          0.00010350          0.00736368
          0.00041922          0.00095213          0.05459267
         -0.00041340         -0.00104343         -0.06441824
         -0.00035906         -0.00107658         -0.06381196
          0.00027096          0.00086077          0.05420862
          0.00025617          0.00061748          0.03923547
         -0.00110228         -0.00270849         -0.16509234
         -0.00106841         -0.00281321         -0.16503235
         -0.00277622         -0.00686833         -0.43502906
          0.00282082          0.00730847          0.43779960
          0.00291613          0.00701741          0.43394059
         -0.00303259         -0.00690232         -0.43262930
 Vibration                    18
          0.00003013          0.00002716          0.00003604
         -0.00046921         -0.00096868         -0.05327195
          0.00055742          0.00133634          0.08144153
         -0.00062584         -0.00128091         -0.08191678
          0.00051728          0.00089313          0.05367268
          0.00000091          0.00005914          0.00012027
          0.00003607          0.00014912          0.00732189
         -0.00010105         -0.00002825         -0.00834174
          0.00202522          0.00506987          0.33108077
         -0.00323435         -0.00874858         -0.52252010
          0.00310338          0.00832121          0.52577160
         -0.00195736         -0.00555754         -0.33429380
 Vibration                    19
         -0.00266310          0.01304087         -0.00016606
         -0.15388358         -0.07027784          0.00221858
          0.00816240          0.02767100         -0.00062797
         -0.01840473          0.02216447         -0.00017874
          0.16907043         -0.00369813         -0.00107938
         -0.00935735          0.04545789         -0.00067459
         -0.00556311          0.06346329         -0.00106373
         -0.02014528          0.06067862         -0.00095058
         -0.17484116         -0.19832068          0.00388253
          0.23216702         -0.06947288          0.00046907
         -0.18567704         -0.15567200          0.00342915
          0.23897065         -0.11297544          0.00033155
 Vibration                    20
         -0.05950613         -0.01226566          0.00057372
          0.08784887          0.01955172         -0.00090706
         -0.02070530         -0.01854734          0.00045213
         -0.02657204          0.00888103          0.00002964
          0.08842199          0.01675542         -0.00084354
         -0.10571334         -0.02179074          0.00107878
          0.08602027          0.50301622         -0.00894322
          0.27815284         -0.42802916          0.00515876
          0.10614005          0.13771065         -0.00294741
         -0.10102956          0.01663195          0.00031124
         -0.08672707         -0.05550684          0.00140979
          0.15215474         -0.08483601          0.00040677
 Vibration                    21
         -0.00010407          0.00030897          0.00000680
         -0.06808810         -0.00082376          0.00045515
         -0.13770602         -0.07810731          0.00217838
          0.15735473         -0.01727069         -0.00076646
          0.06297840          0.02618337         -0.00082838
         -0.00557086          0.02661694         -0.00040085
         -0.00230877          0.04102778         -0.00068174
         -0.01373194          0.03799203         -0.00053676
         -0.05681703          0.15435182         -0.00204164
         -0.33218941         -0.00611972          0.00208365
          0.30740834          0.12569556         -0.00393537
         -0.00873023          0.16416239         -0.00262375
 Vibration                    22
          0.00281682          0.00064746         -0.00002634
         -0.06083870          0.04315374         -0.00030063
          0.02548091         -0.02714645          0.00025695
          0.01251058          0.03558893         -0.00065591
         -0.03882765         -0.06397560          0.00129067
         -0.01439661         -0.00314723          0.00014770
          0.00523481          0.05294444         -0.00091288
          0.02602142         -0.04714865          0.00059878
         -0.01612129          0.46114900         -0.00721847
          0.39872920         -0.18770924          0.00037903
          0.29491433          0.33406614         -0.00725092
          0.17027740         -0.43475172          0.00585533
 Vibration                    23
          0.00249533         -0.01197225          0.00019317
         -0.01359112          0.02334887         -0.00029297
          0.00884700         -0.05394554          0.00080484
          0.01335134         -0.05263326          0.00077596
          0.00281612          0.02610463         -0.00043867
         -0.00636532          0.03042527         -0.00046266
          0.00011939          0.05728909         -0.00095924
         -0.02248083          0.05201929         -0.00071320
          0.04018868          0.49640964         -0.00819118
          0.39149253         -0.22194326          0.00097419
         -0.26845253         -0.35496055          0.00742540
         -0.23150738          0.43525336         -0.00549199
 Vibration                    24
          0.16599300          0.03422408         -0.00165718
         -0.03842861          0.01687387         -0.00002108
         -0.03216072          0.02342699         -0.00016941
         -0.02032705         -0.03423638          0.00068810
         -0.02859799         -0.03072893          0.00068999
         -0.07067927         -0.01456780          0.00071317
          0.03170411          0.25458278         -0.00446078
          0.12993386         -0.22132814          0.00281147
         -0.08513195         -0.34064166          0.00603686
          0.24161664         -0.09258664         -0.00008068
          0.18535212          0.18077105         -0.00411177
         -0.21306707          0.27930066         -0.00311818
 Vibration                    25
          0.12319392          0.02547855         -0.00123205
         -0.06680350         -0.09408291          0.00196319
          0.05134320          0.01976405         -0.00065258
          0.05512143          0.00214108         -0.00040174
         -0.09868592          0.06007826         -0.00032450
         -0.03471096         -0.00719951          0.00035190
          0.01749814          0.12935777         -0.00227676
          0.06758258         -0.11231604          0.00142254
         -0.02964150          0.26907507         -0.00411795
         -0.28846934          0.16487575         -0.00071751
         -0.19989372         -0.26594248          0.00556665
          0.07942574         -0.25920434          0.00367224
 Vibration                    26
         -0.01810089          0.08740220         -0.00131569
          0.02103063          0.07010599         -0.00127324
         -0.07997057         -0.03846578          0.00114064
          0.08857716         -0.00371235         -0.00051111
         -0.04692133          0.05595449         -0.00059419
          0.00853260         -0.04125157          0.00062388
         -0.06312469         -0.27686795          0.00501720
          0.16746318         -0.22916557          0.00265734
         -0.02680718         -0.30194471          0.00501917
          0.26714115         -0.19864320          0.00141262
         -0.16632632         -0.28759944          0.00570604
          0.14388269         -0.26617486          0.00334418
 Vibration                    27
          0.02158040         -0.10445264          0.00157546
          0.05944856         -0.02028838         -0.00007644
         -0.10058570          0.05041673         -0.00014727
          0.07242762          0.08609153         -0.00185321
         -0.04659046         -0.04215703          0.00098485
         -0.00279046          0.01346648         -0.00020352
          0.12090526          0.39014275         -0.00727816
         -0.26538802          0.31039720         -0.00335702
          0.05994140         -0.13679251          0.00175470
          0.19290934         -0.07041939         -0.00012561
         -0.14927469         -0.14094610          0.00325251
         -0.00097287         -0.14930229          0.00239512
 Vibration                    28
          0.00720908         -0.03489313          0.00051530
         -0.04140162          0.11570563         -0.00158282
          0.06236858         -0.07355864          0.00076432
         -0.02817129         -0.09226919          0.00166793
         -0.00777836          0.12267523         -0.00193030
          0.01194771         -0.05793489          0.00087839
          0.15127846          0.33708764         -0.00658105
         -0.27230534          0.24969715         -0.00229759
         -0.08569470         -0.17274302          0.00339288
         -0.05818392         -0.03599453          0.00094114
          0.06775613         -0.01001849         -0.00029086
          0.14706020         -0.12472883          0.00108160
 Vibration                    29
          0.01922061          0.00396455         -0.00019242
         -0.04663940          0.10826319         -0.00142382
          0.07636282         -0.11940073          0.00141513
          0.02285616          0.13983008         -0.00240832
          0.00001788         -0.11784321          0.00190061
         -0.01313707         -0.00271894          0.00013286
         -0.00073993          0.02951264         -0.00049265
          0.01093844         -0.02734574          0.00039153
         -0.09217610         -0.11844851          0.00255842
         -0.25588534          0.00028404          0.00160940
         -0.23483699         -0.10142347          0.00316210
         -0.13147209          0.07228181         -0.00031719
 Vibration                    30
         -0.03853639          0.18674464         -0.00281298
          0.00515756         -0.05393476          0.00083240
         -0.01184297          0.01161727         -0.00010501
          0.00627652          0.01535068         -0.00028764
          0.01661944         -0.05157364          0.00072749
          0.03183988         -0.15434329          0.00234013
          0.18265044          0.22160893         -0.00486183
         -0.25542549          0.13125204         -0.00047413
          0.02292289          0.10526188         -0.00185923
          0.00948491          0.00609675         -0.00016133
         -0.01111666          0.00185569          0.00003858
         -0.06268465          0.08759400         -0.00101461
 Vibration                    31
          0.00136502         -0.00660993          0.00010013
          0.00155929         -0.00058003         -0.00000107
         -0.00000603          0.00010668         -0.00000160
         -0.00003525          0.00009981         -0.00000123
         -0.00120833         -0.00115229          0.00002696
         -0.01311038          0.06382163         -0.00096578
          0.65005839         -0.22511072         -0.00066431
         -0.50850008         -0.46437425          0.01109417
         -0.01987570          0.00375517          0.00006909
          0.00074924          0.00335542         -0.00006083
         -0.00203017          0.00279825         -0.00003178
          0.01682652          0.01134550         -0.00029533
 Vibration                    32
         -0.00122383         -0.00023607          0.00001205
          0.03038153         -0.00228861         -0.00016208
         -0.01794345         -0.04462510          0.00085630
         -0.03480942          0.03447385         -0.00033120
          0.02784237          0.01457324         -0.00042038
         -0.00121268         -0.00022992          0.00001224
          0.01007946         -0.00382579         -0.00000476
          0.00743228          0.00716328         -0.00016766
         -0.36118408          0.04116023          0.00169861
          0.21850268          0.51965481         -0.01005327
          0.41392301         -0.39793492          0.00374811
         -0.32516769         -0.18622639          0.00517589
 Vibration                    33
         -0.00029768          0.00147277         -0.00002233
         -0.04457535          0.00421406          0.00022419
          0.01626435          0.03402461         -0.00067061
         -0.02751256          0.02390171         -0.00020825
          0.03888486          0.02132669         -0.00060362
         -0.00028438          0.00146378         -0.00002244
          0.01612028         -0.00749514          0.00001510
         -0.01203085         -0.01344105          0.00030281
          0.51837189         -0.05975100         -0.00242760
         -0.17672991         -0.40609251          0.00789722
          0.31238201         -0.29277688          0.00270790
         -0.44786409         -0.25728691          0.00714134
 Vibration                    34
          0.00296622          0.00059665         -0.00002932
         -0.04803148          0.00849732          0.00017875
         -0.00850787         -0.03116240          0.00056944
         -0.02093844          0.02603912         -0.00028502
         -0.04119088         -0.02713034          0.00071232
          0.02501885          0.00514268         -0.00025339
         -0.17322979          0.06418256          0.00010813
         -0.13341987         -0.12717247          0.00299926
          0.53586362         -0.06613756         -0.00243919
          0.13121227          0.32247853         -0.00621034
          0.25698447         -0.25266437          0.00241775
          0.47079260          0.27551706         -0.00758893
 Vibration                    35
         -0.00046642         -0.00010741          0.00000477
         -0.01390790          0.00274692          0.00004707
         -0.00209960         -0.00808345          0.00014710
         -0.00544488          0.00691030         -0.00007632
         -0.01190107         -0.00817948          0.00021136
         -0.08882849         -0.01827657          0.00090046
          0.60317611         -0.22175128         -0.00040553
          0.46566852          0.44174228         -0.01043115
          0.15949001         -0.01793038         -0.00075453
          0.03396275          0.08336709         -0.00160584
          0.06772844         -0.06649499          0.00063593
          0.14175446          0.08094354         -0.00225216
 Vibration                    36
         -0.00037816          0.00196182         -0.00002926
         -0.04033199          0.00800635          0.00013605
         -0.01737005         -0.04500657          0.00085596
          0.03329012         -0.03387800          0.00033146
          0.03301817          0.02273404         -0.00058657
         -0.00024535          0.00056663         -0.00000736
          0.01076995         -0.00562399          0.00002064
         -0.00641795         -0.00825286          0.00018025
          0.43399949         -0.05419494         -0.00196591
          0.20387243          0.47826912         -0.00927071
         -0.37068578          0.35286625         -0.00330062
         -0.36733100         -0.21567479          0.00593297
