# Supplementary material for: Quantum Quality with Classical Cost: Ab Initio Nonadiabatic Dynamics Simulations Using the Mapping Approach to Surface Hopping
Source: J Phys Chem Lett. 2024 May 23;15(22):5814–23. doi: 10.1021/acs.jpclett.4c00535 (PMC11163471; doi:10.1021/acs.jpclett.4c00535)
Supplement: Supplementary file 1 — jz4c00535_si_001.zip [file jz4c00535_si_001.zip › SI/Analyze_yield.py]

import numpy as np
from os.path import exists

# The total number of trajectories
N_traj = 1000
# The total number of time points
Nsteps = 1601
# The number of atoms in the molecule
N_atom = 6
# Location of SHARC trajectory folders
fileroot = "Documents/SHARC_folder"

bondsC1H = np.zeros(4)
bondsC2H = np.zeros(4)
index_C = np.zeros(4)
bondsHH = np.zeros((4,4))
prod_yield = np.zeros((Nsteps,5))
prod_yield[:,0] = np.linspace(0,400,Nsteps)
N_act = 0
for i in range(1,N_traj+1):
    print(i)
    filename=fileroot+"/TRAJ_"+"%05d"% (i,)+"/"
    if exists(filename+"DONT_ANALYZE") == False:
        for j in range(0,Nsteps):
            geom = np.loadtxt(filename+'output.xyz',skiprows=2+j*(2+N_atom),usecols=(1,2,3),max_rows=N_atom)
            # Calculate bond lengths
            bondsC1H[0] = np.sqrt(np.sum((geom[0,:] - geom[2,:])**2))
            bondsC2H[0] = np.sqrt(np.sum((geom[1,:] - geom[2,:])**2))
            bondsC1H[1] = np.sqrt(np.sum((geom[0,:] - geom[3,:])**2))
            bondsC2H[1] = np.sqrt(np.sum((geom[1,:] - geom[3,:])**2))
            bondsC1H[2] = np.sqrt(np.sum((geom[0,:] - geom[4,:])**2))
            bondsC2H[2] = np.sqrt(np.sum((geom[1,:] - geom[4,:])**2))
            bondsC1H[3] = np.sqrt(np.sum((geom[0,:] - geom[5,:])**2))
            bondsC2H[3] = np.sqrt(np.sum((geom[1,:] - geom[5,:])**2))
            bondsCC = np.sqrt(np.sum((geom[0,:] - geom[1,:])**2))
            bondsHH[0,1] = np.sqrt(np.sum((geom[2,:] - geom[3,:])**2))
            bondsHH[1,0] = np.sqrt(np.sum((geom[2,:] - geom[3,:])**2))
            bondsHH[0,2] = np.sqrt(np.sum((geom[2,:] - geom[4,:])**2))
            bondsHH[2,0] = np.sqrt(np.sum((geom[2,:] - geom[4,:])**2))
            bondsHH[0,3] = np.sqrt(np.sum((geom[2,:] - geom[5,:])**2))
            bondsHH[3,0] = np.sqrt(np.sum((geom[2,:] - geom[5,:])**2))
            bondsHH[1,2] = np.sqrt(np.sum((geom[3,:] - geom[4,:])**2))
            bondsHH[2,1] = np.sqrt(np.sum((geom[3,:] - geom[4,:])**2))
            bondsHH[1,3] = np.sqrt(np.sum((geom[3,:] - geom[5,:])**2))
            bondsHH[3,1] = np.sqrt(np.sum((geom[3,:] - geom[5,:])**2))
            bondsHH[2,3] = np.sqrt(np.sum((geom[4,:] - geom[5,:])**2))
            bondsHH[3,2] = np.sqrt(np.sum((geom[4,:] - geom[5,:])**2))

            # Determine the minium C-H bond for each hydrogen
            minimum = np.minimum(bondsC1H,bondsC2H)
            # Determine for each hydrogen, which carbon is the closest to it
            index_C[0] = int(bondsC2H[0] == minimum[0])
            index_C[1] = int(bondsC2H[1] == minimum[1])
            index_C[2] = int(bondsC2H[2] == minimum[2])
            index_C[3] = int(bondsC2H[3] == minimum[3])
            # Order the minimum C-H bonds in terms of size and return an array with there indicies in that order
            index = np.argsort(minimum)
            # Check for C-H dissociation
            if (minimum[index[-1]] > 2.4):
                # Check if there is a H-H bond or not
                if (bondsHH[index[-1],index[-2]] > 2.8):
                    prod_yield[j,1] += 1.0
                else:
                    prod_yield[j,2] += 1.0

            # Check for C-C dissociation
            elif (bondsCC > 2.4):
                prod_yield[j,3] += 1.0

            # Check of Ethylidene
            elif (np.sum(index_C) == 1 or np.sum(index_C) == 3 or any(abs(bondsC1H-bondsC2H) < 0.25)):
                prod_yield[j,4] += 1.0
            
        N_act += 1

print("Number of trajectories: ", N_act)

prod_yield[:,1:5] = prod_yield[:,1:5]/float(N_act)
np.savetxt("yield_FSSH.out", prod_yield)
